# Supplementary material for: Bacillus subtilis RNase Y Activity In Vivo Analysed by Tiling Microarrays
Source: PLoS One. 2013 Jan 10;8(1):e54062. doi: 10.1371/journal.pone.0054062 (PMC3542257; doi:10.1371/journal.pone.0054062)
Supplement: Table S1 — Fold changes (>1.6x) in annotated genes whose mRNAs are more abundant under RNase Y depletion. The genes are listed in decreasing order with respect to fold increases in mRNA following depletion of RNase Y compared to a strain expressing RNase Y wild type levels. The last three columns compare the fold increase in expression levels of each gene identified here with those observed in the Lehnik-Habrink (2011) and Durand (2012) studies, respectively. The conclusions drawn for the differential expression of each gene in the respective studies is shown in the last column (U = up, D = down, − = not modified). (XLSX) [file pone.0054062.s004.xlsx]

## Sheet: Feuil1
Name	Locustag	Start	End	Strand	EfRNaseYlocalFDR	reflevel	Effect RNase Y	Lehnik-Habrink	Durand	Compare Laalami/Lehnik-Habrink/Durand
trpD	BSU22670	2374881	2375897	-1	0.028	8.58	87	12.7	3.76	UUU
trpC	BSU22660	2374139	2374888	-1	0.021	9.26	84.68	12.3	3.19	UUU
trpF	BSU22650	2373487	2374134	-1	0.021	9.3	73.51	11.4	4.16	UUU
trpA	BSU22630	2371508	2372311	-1	0.036	9.8	38.64	2.8		UU-
trpE	BSU22680	2375869	2377416	-1	0.022	7.79	29.4	13.1		UU-
trpB	BSU22640	2372304	2373506	-1	0.022	7.85	20.67	9.9		UU-
yhdX	BSU09630	1038653	1038760	1	0.028	9.85	16.55		0.96	U--
ytzE	BSU30020	3072401	3072622	1	0.036	10.68	11.33	2	20.92	UUU
yxjB	BSU39010	4004288	4005136	-1	0.022	10.01	9.4	2.4	12.19	UUU
spoIISA	BSU12830	1348612	1349358	-1	0.028	10.51	9.32	2.3	8.62	UUU
yckC	BSU03390	369236	369691	1	0.028	9.14	8.41		2.94	U-U
degQ	BSU31720	3257092	3257232	-1	0.036	8.03	8.13			U--
spoIISB	BSU12820	1348442	1348612	-1	0.028	10.81	7.93	1.8	8.5	UUU
ydzN	BSU05109	557873	558058	1	0.028	8.92	7.83			U--
ytzK	BSU29679	3038060	3038203	-1	0.028	13.04	7.71		4.57	U-U
ybfJ	BSU02250	246094	246492	1	0.028	11.31	7.69	1.7		UU-
mpr	BSU02240	245190	246131	1	0.028	11.46	7.61	2.2		UU-
yrkK	BSU26480	2708943	2709419	-1	0.023	9.71	7.09	1.7	2.04	UUU
lmrA	BSU02680	290132	290698	-1	0.022	9.82	6.92	2.7	8.72	UUU
ywpD	BSU36350	3742384	3743220	1	0.022	7.8	6.92		5.03	U-U
oxdC	BSU33240	3410466	3411623	1	0.054	8.42	6.65			U--
yshA	BSU28610	2925640	2925897	-1	0.022	10.85	6.6	1.7	6.97	UUU
yocA	BSU19130	2085303	2085980	1	0.046	11.88	6.55	1.5	5.65	UUU
pabC	BSU00760	84874	85755	1	0.024	11.5	6.44	2.7	3.57	UUU
yonR	BSU21020	2221061	2221387	-1	0.022	11.48	6.4	1.7		UU-
bcrC	BSU36530	3758547	3759128	1	0.036	8.95	6.4		22.19	U-U
ylbB	BSU14950	1565849	1566295	1	0.028	9.83	6.29	1.6	4.47	UUU
pabA	BSU00750	84290	84874	1	0.021	12.21	6.16	2.9	3.35	UUU
ald	BSU31930	3278325	3279461	1	0.081	10.27	6.14		0.23	U-D
sipS	BSU23310	2432316	2432870	-1	0.028	10.87	6.01		3.3	U-U
yukJ	BSU31945	3279573	3280250	1	0.023	9.88	5.99			U--
padR	BSU08340	909198	909746	-1	0.044	10.83	5.95			U--
yobF	BSU18890	2058715	2059638	-1	0.028	10.29	5.86		4.26	U-U
slp	BSU14620	1533327	1533701	-1	0.028	8.26	5.84	1.7	7.02	UUU
yfhP	BSU08620	934457	935440	-1	0.036	10.23	5.84	1.8	11.14	UUU
ywdA	BSU38030	3901868	3902116	-1	0.028	8.86	5.77			U--
ywzD	BSU36269	3733505	3733648	-1	0.028	10.51	5.64			U--
yvzI	BSU35698	3671416	3671622	-1	0.036	10.13	5.57			U--
ggaA	BSU35690	3670035	3671375	-1	0.028	9.83	5.5			U--
bdbD	BSU33480	3438065	3438733	-1	0.022	12.39	5.49		0.44	U-D
dhaS	BSU19310	2100580	2102067	1	0.044	10.93	5.46	1.8	8.7	UUU
yetI	BSU07170	786689	787264	1	0.036	10.18	5.46	1.9		UU-
yuzB	BSU32190	3308368	3308604	-1	0.036	10.22	5.4	1.8	4.68	UUU
fmnP	BSU23050	2410017	2410589	-1	0.028	10.62	5.33	2.7	3.81	UUU
ypzI	BSU22869	2393422	2393559	1	0.036	8.01	5.25		2.55	U-U
yvyE	BSU35510	3646753	3647406	1	0.022	11.95	5.22	1.6	2.22	UUU
yngB	BSU18180	1946702	1947595	1	0.028	8.71	5.16		2.82	U-U
nrdR	BSU29000	2965681	2966139	-1	0.028	10.88	5.11	1.5	3.11	UUU
tagA	BSU35750	3681370	3682140	1	0.028	11.38	5.06	1.8	2.68	UUU
yizB	BSU11079	1184657	1185004	1	0.028	9.35	5.05		2.29	U-U
spo0A	BSU24220	2518023	2518826	-1	0.036	12.12	5		2.39	U-U
lrpB	BSU05060	552052	552501	-1	0.028	8.06	4.99	2.4		UU-
yfjT	BSU07970	869273	869458	1	0.052	9.57	4.98			U--
ykzT	BSU14009	1473240	1473401	-1	0.022	11.18	4.97			U--
tatAC	BSU17710	1905370	1905558	-1	0.073	10.56	4.9			U--
yebC	BSU06380	696195	696998	1	0.044	10.91	4.87	2.9	18.07	UUU
copB	BSU33490	3438853	3440952	-1	0.049	11.37	4.83		3.97	U-U
tilS	BSU00670	74929	76347	1	0.028	11.13	4.81	1.8	6.82	UUU
ytmP	BSU29920	3060674	3061288	-1	0.022	11.2	4.75	1.7	7.96	UUU
zur	BSU25100	2591428	2591865	-1	0.028	10.6	4.72	2.2	3.95	UUU
tagD	BSU35740	3680581	3680970	-1	0.028	12.25	4.72	1.6		UU-
rodA	BSU38120	3912332	3913513	-1	0.044	10.12	4.64	2	11.92	UUU
pbpA	BSU25000	2581771	2583921	-1	0.028	12.31	4.64	2.6	2.1	UUU
mhqR	BSU13670	1433199	1433636	1	0.054	11.9	4.64	1.9		UU-
ypzE	BSU23060	2410695	2410859	-1	0.028	11.84	4.58	2.3	2.73	UUU
ydeI	BSU05210	568345	568938	1	0.028	8.87	4.52			U--
yfmE	BSU07500	823716	824717	-1	0.036	10.55	4.5		3.22	U-U
sacT	BSU38070	3906142	3906972	-1	0.028	9.4	4.49			U--
tatAY	BSU05980	647760	647933	1	0.036	11.89	4.48	1.9	4	UUU
ywmA	BSU36790	3780562	3781035	1	0.028	8.43	4.47	1.9	5.1	UUU
yhzC	BSU10410	1116583	1116816	-1	0.083	12.53	4.46	1.9		UU-
tatCY	BSU05990	647940	648704	1	0.052	11.46	4.45	1.8	4.78	UUU
yhbH	BSU08980	975231	976409	1	0.036	8.44	4.36	1.6	3.07	UUU
ygaE	BSU08700	941168	942229	-1	0.022	11.01	4.36	2		UU-
xtmA	BSU12570	1325096	1325893	1	0.022	8.03	4.32		5.63	U-U
yddN	BSU05040	550240	551259	-1	0.028	8.31	4.31	1.6	2.68	UUU
yqhL	BSU24540	2544995	2545375	1	0.028	12	4.25			U--
trmB	BSU29900	3059547	3060188	-1	0.018	11.99	4.22	1.6		UU-
ymfC	BSU16810	1754785	1755510	1	0.022	12.27	4.18			U--
ysxD	BSU28180	2879363	2879860	1	0.036	9.2	4.18	1.5		UU-
yuiD	BSU32060	3298077	3298553	1	0.036	10.51	4.16	1.7	5.81	UUU
bdbC	BSU33470	3437644	3438060	-1	0.028	12.22	4.15			U--
yoeC	BSU18390	2003401	2003946	-1	0.036	9.48	4.15		3.23	U-U
yrhO	BSU27110	2768827	2769654	1	0.036	9.75	4.14		2.54	U-U
frlB	BSU32610	3351110	3352096	-1	0.028	9.04	4.11	2.4		UU-
tagG	BSU35710	3675167	3675994	-1	0.022	11.41	4.1	2.1	4.03	UUU
yyzM	BSU40939	4203124	4203330	-1	0.044	10.51	4.07			U--
lytG	BSU31120	3190834	3191682	-1	0.022	10.55	4.06	1.6	2.45	UUU
yhdY	BSU09640	1038909	1040024	1	0.022	9.52	4.04	2.5	4.53	UUU
yngC	BSU18190	1947668	1948264	1	0.028	11.25	4.04		7.8	U-U
yrzF	BSU27785	2840110	2840757	1	0.036	10.16	4.02		14.68	U-U
yshB	BSU28600	2925100	2925633	-1	0.022	10.73	4.01	1.7	6.16	UUU
yfiY	BSU08440	919366	920343	-1	0.044	9.75	3.98		0.07	U-D
ypuF	BSU23230	2426867	2427391	1	0.028	9.02	3.97		4.16	U-U
yhaJ	BSU09965	1072042	1072560	-1	0.028	10.22	3.95			U--
yrkL	BSU26470	2708175	2708699	-1	0.024	11.3	3.92	1.5		UU-
ydzW	BSU06083	659129	659221	-1	0.046	10.32	3.89			U--
yetI	BSU07180	787264	787560	1	0.044	10.22	3.89	2		UU-
tagO	BSU35530	3648654	3649730	-1	0.023	12.31	3.88	1.8	2.88	UUU
yfmB	BSU07530	826843	827211	-1	0.036	9.82	3.88			U--
rnmV	BSU00410	50087	50647	1	0.022	10.3	3.84			U--
ywpF	BSU36330	3741182	3741592	1	0.044	11.76	3.84	1.8		UU-
recX	BSU08520	925633	926427	1	0.028	11.64	3.83	1.5		UU-
radA	BSU00870	106096	107472	1	0.028	10.75	3.83		9.7	U-U
yvgK	BSU33370	3424235	3425161	-1	0.059	12.29	3.83	1.7	2.52	UUU
ebrA	BSU17300	1865058	1865375	-1	0.046	8.05	3.83	1.7	4.64	UUU
ktrD	BSU13500	1416067	1417416	1	0.028	10.05	3.81	1.9	2.14	UUU
ypzK	BSU23240	2427405	2427779	-1	0.049	13.16	3.81	1.6		UU-
ydeA	BSU05110	558408	559001	1	0.036	8.34	3.79	1.5		UU-
yflE	BSU07710	842047	843996	-1	0.022	12.25	3.79	1.7	2.33	UUU
yusV	BSU32940	3379112	3379939	-1	0.023	10.53	3.77		2.27	U-U
sigI	BSU13450	1411892	1412647	1	0.024	9.87	3.76			U--
speD	BSU29010	2966413	2966793	-1	0.036	13.65	3.76	3	2.37	UUU
yjaV	BSU11290	1205981	1206538	1	0.036	7.79	3.7		2.02	U-U
ybcL	BSU01890	211859	213031	1	0.036	8.04	3.7		4.54	U-U
ynzC	BSU17880	1919459	1919692	1	0.054	11.84	3.7	1.5		UU-
yjcL	BSU11900	1261426	1262616	-1	0.036	9.7	3.69	1.7	2.15	UUU
glnK	BSU36520	3758016	3758366	1	0.052	10.34	3.69		4.37	U-U
yjbI	BSU11560	1234510	1234908	-1	0.052	11.79	3.69	1.7	7.41	UUU
sspJ	BSU33340	3421465	3421605	-1	0.022	8.51	3.67	1.9	3.02	UUU
tadA	BSU00180	25852	26337	1	0.052	9.31	3.66		3.35	U-U
nrdI	BSU17370	1868617	1869009	1	0.022	12.23	3.66			U--
ywlA	BSU36980	3795491	3795853	1	0.028	9.63	3.66	1.6		UU-
ydhC	BSU05700	615871	616545	1	0.028	10.93	3.65	1.5		UU-
phoH	BSU25340	2614496	2615455	-1	0.036	12.49	3.65		2.59	U-U
yjiA	BSU12200	1290675	1290953	-1	0.05	9.91	3.64			U--
yoqO	BSU20560	2195173	2195547	1	0.022	9.93	3.63			U--
yoeD	BSU18400	2004262	2004492	-1	0.028	10.21	3.63	1.5		UU-
yukF	BSU31920	3276955	3278223	1	0.023	10.62	3.62	1.9		UU-
ydeP	BSU05290	575712	576098	-1	0.028	8.84	3.59	1.7		UU-
hisC	BSU22620	2370415	2371497	-1	0.028	13.21	3.58	2.5		UU-
ygzB	BSU08740	944959	945312	-1	0.044	11.44	3.58	2.4	3.2	UUU
xpaC	BSU00250	35845	36459	1	0.022	10.4	3.56			U--
ywzG	BSU38018	3900481	3900819	-1	0.036	10.87	3.55			U--
xtmB	BSU12580	1325890	1327191	1	0.028	7.93	3.55		6.68	U-U
moaC	BSU05960	646582	647094	1	0.028	11.08	3.54	1.7	5.3	UUU
mecA	BSU11520	1229068	1229724	1	0.059	13.01	3.54	2.4	6.32	UUU
yrvM	BSU27540	2813643	2814407	-1	0.052	12.11	3.54	2.4	5.22	UUU
ytkP	BSU29970	3066451	3067386	1	0.036	10.67	3.5	1.7	2.32	UUU
ywzC	BSU37610	3860998	3861222	-1	0.028	10.02	3.5		2.35	U-U
khtT	BSU09860	1060427	1060924	-1	0.022	9.86	3.5	2.2	9.88	UUU
sigM	BSU09520	1029577	1030068	-1	0.022	10.96	3.49	2	14	UUU
yczG	BSU03880	439709	440023	1	0.054	10.02	3.48			U--
yopA	BSU20960	2215460	2216776	-1	0.028	9.6	3.47	1.5	2.2	UUU
desK	BSU19190	2090574	2091686	1	0.028	9.31	3.46	2	2.98	UUU
ydeF	BSU05180	564704	566101	1	0.028	8.83	3.46		2.21	U-U
ydzW	BSU06077	658615	658758	-1	0.036	10.3	3.46			U--
yqkD	BSU23640	2460664	2461581	1	0.073	8.71	3.46	1.5	4.3	UUU
ybfE	BSU02180	238164	238448	-1	0.024	8.64	3.44			U--
yflJ	BSU07660	838783	838920	-1	0.036	9.57	3.44		2.6	U-U
yqjA	BSU23950	2489535	2490503	-1	0.022	11.23	3.44	1.7	2.25	UUU
yyaQ	BSU40750	4186092	4186448	1	0.028	9.55	3.43	1.5		UU-
yloC	BSU15660	1640720	1641595	1	0.028	13.15	3.43	2.2	4.08	UUU
yqfZ	BSU25060	2588701	2589000	1	0.028	7.77	3.43		2.78	U-U
yyaO	BSU40790	4189406	4189645	1	0.028	8.57	3.42	2.1		UU-
ydzW	BSU06076	658189	658605	-1	0.036	9.99	3.4			U--
eag	BSU13650	1431027	1431458	1	0.022	9.19	3.39	1.5		UU-
ydaO	BSU04320	486432	488255	1	0.028	8.43	3.39			U--
yueF	BSU31800	3262611	3263720	-1	0.028	11.24	3.38	1.6		UU-
ywfL	BSU37640	3863415	3864260	-1	0.022	10.3	3.38			U--
yrrS	BSU27300	2788920	2789621	-1	0.052	12.33	3.35	1.6		UU-
ypuA	BSU23370	2436045	2436917	1	0.044	11.45	3.35	1.8	3.59	UUU
aapA	BSU27090	2766558	2767946	1	0.022	8.9	3.35		2.85	U-U
sapB	BSU06650	726035	726733	-1	0.036	9.66	3.33			U--
ypoP	BSU21700	2288194	2288619	1	0.049	12.15	3.31	1.5		UU-
ydzW	BSU06078	658813	659010	-1	0.028	10.17	3.3			U--
yabE	BSU00400	48629	49942	1	0.022	13.17	3.29			U--
ytfP	BSU30060	3075367	3076629	1	0.036	11.14	3.29	2.4	2.31	UUU
ydhH	BSU05760	622293	622790	-1	0.036	9.81	3.29			U--
yosU	BSU20000	2158439	2158684	1	0.028	8.04	3.29			U--
prfA	BSU37010	3797085	3798155	-1	0.028	12.7	3.28	1.8	2.1	UUU
efeU	BSU38280	3929105	3930550	-1	0.052	8.69	3.28			U--
dnaA	BSU00010	410	1750	1	0.018	12.64	3.27			U--
alkA	BSU01800	202547	203458	-1	0.022	9.73	3.27	1.5		UU-
sul	BSU00770	85737	86594	1	0.024	11.83	3.26	2.3		UUU
yhcV	BSU09230	997175	997597	1	0.028	7.93	3.25		2.18	U-U
ydzW	BSU06079	659010	659129	-1	0.028	9.76	3.24			U--
yppE	BSU22270	2338809	2339180	-1	0.044	10.36	3.23	1.5	3.01	UUU
yfmC	BSU07520	825787	826734	-1	0.046	11.72	3.23		0.16	U-D
yfmF	BSU07490	822903	823703	-1	0.052	11.09	3.23		2.59	U-U
mecB	BSU22970	2403506	2404090	-1	0.046	12.47	3.21		4.78	U-U
yitU	BSU11140	1190490	1191302	-1	0.036	10.24	3.21		3.37	U-U
ypeP	BSU21970	2308967	2309647	-1	0.036	10.17	3.21		2.82	U-U
ypmR	BSU21740	2290858	2291625	-1	0.024	12.21	3.2			U--
nsrR	BSU09380	1013411	1013851	-1	0.044	12.32	3.2			U--
ypsC	BSU22170	2330075	2331232	-1	0.022	11.59	3.2	1.9	4.47	UUU
xkdE	BSU12590	1327195	1328682	1	0.028	8.47	3.19		5.06	U-U
ypiA	BSU22590	2366347	2367618	-1	0.028	11.33	3.19	1.7	4.05	UUU
yrkD	BSU26550	2713949	2714140	-1	0.056	10.52	3.18			U--
yhdI	BSU09480	1026255	1027664	-1	0.046	9.34	3.18	1.5	2.47	UUU
mntR	BSU24520	2543440	2543868	-1	0.024	12.58	3.16	1.8		UU-
fhuD	BSU33320	3418474	3419421	1	0.028	10.07	3.16		0.31	U-D
yxjA	BSU39020	4005752	4006945	1	0.044	11.63	3.16	1.6		UU-
yflI	BSU07670	839077	839232	-1	0.028	10.12	3.14			U--
ypeB	BSU22920	2397765	2399117	-1	0.028	8.02	3.13			U--
yrvN	BSU27530	2812336	2813601	1	0.073	10.21	3.13	1.6	2.58	UUU
yitQ	BSU11080	1185001	1185588	1	0.044	9.31	3.12		2.17	U-U
walR	BSU40410	4153696	4154403	-1	0.028	11.55	3.11	1.9	2.76	UUU
moaA	BSU36700	3772325	3773350	-1	0.036	11.41	3.1	1.8	3.61	UUU
fdhD	BSU36710	3773366	3774154	-1	0.044	11.57	3.1	2	4.48	UUU
yizA	BSU10800	1159211	1159690	-1	0.028	8.15	3.1	1.6	2.27	UUU
yoaZ	BSU18790	2047675	2048307	-1	0.024	8.85	3.09	1.5		UU-
yccK	BSU02770	298466	299398	1	0.022	9.93	3.09	1.7		UU-
yazB	BSU00800	87401	87610	1	0.022	12.52	3.08	1.7		UU-
yqfW	BSU25090	2590804	2591385	1	0.028	11.72	3.08	1.6		UU-
ycgE	BSU03080	334092	334556	1	0.028	10.05	3.07	1.5		UU-
ygaC	BSU08680	938731	939261	1	0.036	11.11	3.07		5.15	U-U
ydjM	BSU06250	679390	679761	1	0.022	11.46	3.06			U--
yutK	BSU32180	3307017	3308231	-1	0.022	9.28	3.06	1.9		UU-
yybS	BSU40520	4165659	4166588	-1	0.028	10.29	3.06	1.5	3.73	UUU
tnrA	BSU13310	1397411	1397743	-1	0.028	9.25	3.06			U--
yraL	BSU26900	2749260	2749523	1	0.073	11.01	3.05			U--
yyaP	BSU40760	4186608	4187174	1	0.067	9.26	3.05	1.5		UU-
yheN	BSU09660	1040861	1041709	-1	0.036	12.01	3.05			U--
ywoH	BSU36440	3749052	3749465	1	0.028	8.86	3.05		2.42	U-U
yuaC	BSU31070	3186763	3187305	1	0.028	10.17	3.05			U--
yaaO	BSU00270	37720	39162	1	0.044	10.37	3.05	1.6	3.45	UUU
yvcA	BSU34850	3581965	3582690	-1	0.05	11.76	3.04			U--
tagB	BSU35760	3682173	3683318	1	0.022	10.7	3.04	1.8	2.1	UUU
yqjL	BSU23830	2476969	2477730	1	0.028	10.43	3.04	1.6	20.63	UUU
comX	BSU31700	3255853	3256020	-1	0.028	12.45	3.03			U--
yfmQ	BSU07380	811569	812015	1	0.052	12.32	3.03	0.67	0.45	UDD
yheE	BSU09760	1050443	1050661	-1	0.052	8.07	3.03	1.5	3.06	UUU
msrA	BSU21690	2287529	2288062	-1	0.028	11.99	3.03	1.7	2.71	UUU
ohrR	BSU13150	1381434	1381877	-1	0.049	9.75	3.02	1.7	2.24	UUU
phoP	BSU29110	2977800	2978522	-1	0.036	11.02	3.02			U--
khtS	BSU09870	1060988	1061326	-1	0.022	10.68	3.02	1.9	6.5	UUU
ybzH	BSU01889	211429	211731	1	0.028	10.89	3.02			U--
glcP	BSU10520	1125123	1126328	-1	0.028	7.71	3.02	1.9	4.36	UUU
ydzW	BSU06073	657793	658062	-1	0.028	9.59	3.01			U--
ydbI	BSU04480	501579	502631	1	0.022	10.34	3			U--
yrpC	BSU26810	2738308	2739105	1	0.036	9.06	2.99			U--
ynxB	BSU17470	1880087	1880377	1	0.036	9.51	2.99	1.8	2.74	UUU
ykvA	BSU13630	1430161	1430481	-1	0.049	10.83	2.99	1.5		UU-
yjbH	BSU11550	1233614	1234513	-1	0.049	11.84	2.97	1.5	5.18	UUU
ycnL	BSU03970	449198	449551	1	0.022	10.16	2.97	1.6	2.2	UUU
rpmGB	BSU00990	117349	117498	1	0.022	13.04	2.97			U--
kinD	BSU13660	1431486	1433006	-1	0.036	12.02	2.97	1.5	2.52	UUU
yjcK	BSU11890	1260811	1261356	-1	0.044	9.53	2.96			U--
iscS	BSU29590	3026957	3028102	-1	0.022	10.72	2.94	1.6	3.27	UUU
rex	BSU05970	647091	647738	1	0.028	11.62	2.94	2	4.42	UUU
xkdF	BSU12600	1328702	1329529	1	0.028	9.09	2.94	0.53	2.63	UDU
yhaU	BSU09850	1059203	1060420	-1	0.028	9.07	2.94	1.9	11.21	UUU
yrkA	BSU26610	2718959	2720263	-1	0.023	10.97	2.94			U--
yhfQ	BSU10330	1107733	1108704	1	0.028	10.54	2.93		0.18	U-D
ywiB	BSU37340	3835317	3835745	-1	0.028	11.57	2.92			U--
ytvA	BSU30340	3106210	3106995	1	0.052	10.13	2.92	1.6		UU-
yonU	BSU20990	2219281	2219469	-1	0.044	11.25	2.91			U--
ydaH	BSU04230	474731	475540	1	0.049	8.77	2.9	1.7	25.8	UUU
yqzF	BSU24110	2507020	2507256	1	0.054	10.7	2.9			U--
ydfF	BSU05390	585868	586548	1	0.022	10.48	2.9			U--
ydeH	BSU05200	567662	568108	1	0.036	10.62	2.89		2.79	U-U
frlO	BSU32600	3349761	3351029	-1	0.036	7.88	2.88	2.8		UU-
disA	BSU00880	107476	108558	1	0.028	11.19	2.88		6.53	U-U
yurJ	BSU32550	3345013	3346116	-1	0.073	9.3	2.86	2.1	3.43	UUU
yvdA	BSU34670	3561590	3562183	-1	0.028	8.8	2.86	1.8		UU-
dnaX	BSU00190	26814	28505	1	0.022	12.06	2.86	1.5		UU-
lipA	BSU32330	3320324	3321220	-1	0.036	12.73	2.86			U--
comZ	BSU11310	1207597	1207788	1	0.073	12.13	2.86		2.07	U-U
ykrP	BSU13520	1417938	1418960	-1	0.028	8.52	2.85		4.13	U-U
ylbA	BSU14940	1565347	1565709	-1	0.022	11.71	2.85			U--
pdaA	BSU07980	869559	870350	1	0.022	8.19	2.84		2.87	U-U
yhcN	BSU09150	989022	989591	1	0.022	8.36	2.84			U--
tagE	BSU35730	3678399	3680420	-1	0.022	11.55	2.83	1.5		UU-
lysP	BSU33330	3419656	3421065	-1	0.022	10.11	2.83		3.03	U-U
yndM	BSU17830	1916006	1916545	-1	0.028	7.16	2.82	1.5	2.15	UUU
med	BSU11300	1206629	1207582	1	0.044	10.78	2.82			U--
cssR	BSU33010	3385724	3386401	1	0.028	10.81	2.82	1.6		UU-
comQ	BSU31710	3256008	3256907	-1	0.022	12.27	2.82			U--
rapC	BSU03770	428831	429979	1	0.028	12.2	2.81			U--
yjdF	BSU12030	1275809	1276291	1	0.028	11.73	2.81			U--
ywqH	BSU36210	3727697	3728119	-1	0.052	11.14	2.81			U--
yybA	BSU40710	4183445	4183897	-1	0.028	9.8	2.81			U--
yqzJ	BSU23880	2483586	2483873	1	0.024	12.66	2.8	1.9	3.77	UUU
ypzJ	BSU23328	2433316	2433522	-1	0.049	8.69	2.79		2.49	U-U
yeeC	BSU06780	744851	745999	1	0.028	10.62	2.79			U--
hprT	BSU00680	76344	76886	1	0.022	13.02	2.78	1.5		UU-
pksA	BSU17080	1781906	1782523	1	0.036	10.04	2.77			U--
yvgT	BSU33460	3436849	3437457	-1	0.031	10.29	2.77			U--
yqeG	BSU25680	2646594	2647112	-1	0.024	11.77	2.77			U--
yaaT	BSU00320	41657	42484	1	0.036	12.68	2.77	1.8	3.2	UUU
ugtP	BSU21920	2306514	2307662	1	0.028	12.35	2.77		3.68	U-U
adcC	BSU02860	309347	310042	1	0.028	10.21	2.77		2.07	U-U
hisJ	BSU29620	3031614	3032420	1	0.028	10.94	2.76			U--
ytsP	BSU29640	3033167	3033658	1	0.046	12.31	2.76		2.66	U-U
yhaH	BSU10000	1073895	1074251	-1	0.073	12.65	2.76			U--
yobD	BSU18850	2056278	2056616	1	0.022	9.99	2.76			U--
yhdT	BSU09590	1035554	1036939	1	0.044	13.11	2.75	1.5	2.38	UUU
ebrB	BSU17290	1864691	1865044	-1	0.081	8.41	2.75	1.5	3.69	UUU
abrB	BSU00370	44848	45138	-1	0.081	13.1	2.75	2		UU-
lmrB	BSU02670	288653	290092	-1	0.036	10.05	2.74	2.5	6.26	UUU
ylbF	BSU14990	1568420	1568869	1	0.036	12.83	2.74	1.6	4.2	UUU
yybR	BSU40540	4167622	4167999	-1	0.036	9.6	2.73	1.6	3.75	UUU
cotD	BSU22200	2332784	2333011	-1	0.028	12.85	2.73			U--
yceK	BSU02970	320421	320723	-1	0.052	10.71	2.73	1.6		UU-
comP	BSU31690	3253529	3255838	-1	0.036	12.27	2.72			U--
yyaB	BSU40980	4207406	4207846	1	0.022	8.8	2.72	1.7		UU-
walK	BSU40400	4151853	4153688	-1	0.028	11.73	2.72	2	2.49	UUU
folK	BSU00790	86946	87449	1	0.018	12.17	2.72	1.9		UU-
ytrP	BSU29650	3033696	3035435	-1	0.036	11.03	2.72		2.26	U-U
yitR	BSU11090	1185608	1185901	1	0.054	10.22	2.72			U--
yaaN	BSU00260	36478	37638	1	0.022	10.59	2.71			U--
ywqC	BSU36260	3732525	3733271	-1	0.022	10.42	2.71			U--
ywaE	BSU38450	3946394	3946909	1	0.036	9.98	2.71		2.65	U-U
ylaN	BSU14840	1552412	1552693	1	0.023	13.38	2.71			U--
yfhH	BSU08530	926429	926743	1	0.052	10.77	2.7	1.5		UU-
ycxB	BSU03540	404458	405015	-1	0.028	10.03	2.7			U--
yvcD	BSU34810	3576165	3577619	-1	0.028	10.75	2.69			U--
mtnN	BSU27270	2787130	2787825	-1	0.052	12.34	2.69		2.45	U-U
ispG	BSU25070	2589123	2590256	1	0.052	12.48	2.69		3.34	U-U
ctaB	BSU14880	1559309	1560226	1	0.028	13	2.69			U--
ykyA	BSU14570	1527231	1527902	1	0.052	11.4	2.69			U--
yvgJ	BSU33360	3422354	3424207	1	0.028	10.25	2.68		2.05	U-U
secE	BSU01000	117532	117711	1	0.028	12.47	2.68			U--
yabA	BSU00330	42499	42858	1	0.052	12.67	2.67	1.6	2.54	UUU
recU	BSU22310	2340802	2341422	1	0.022	11.92	2.66		5.36	U-U
yqeD	BSU25720	2649842	2650468	1	0.049	8.65	2.66		3.08	U-U
ymzD	BSU17060	1780618	1781073	-1	0.024	10.6	2.66			U--
yfnD	BSU07310	802351	803286	1	0.044	8.02	2.66	1.5	3.44	UUU
yyzK	BSU40578	4172259	4172405	-1	0.028	9.15	2.66			U--
yphF	BSU22810	2387854	2388588	-1	0.021	12.43	2.65			U--
ftsR	BSU18420	2006541	2007398	-1	0.022	10.4	2.65		5.8	U-U
cssS	BSU33020	3386398	3387753	1	0.028	10.73	2.65	1.5		UU-
cotM	BSU17970	1925655	1926047	-1	0.023	7.71	2.64			U--
yebG	BSU06410	698092	698289	1	0.052	10.68	2.64			U--
yrdN	BSU26660	2725114	2725503	-1	0.021	8.04	2.64	1.5		UU-
yazA	BSU00350	43647	43946	1	0.022	11.09	2.64			U--
yvhJ	BSU35520	3647406	3648581	1	0.044	12.9	2.63	1.5		UU-
ywdD	BSU38000	3899853	3900488	-1	0.073	8.87	2.63	1.6	3.2	UUU
yrdF	BSU26730	2730560	2730835	-1	0.052	7.91	2.63	1.5		UU-
spxA	BSU11500	1227697	1228092	1	0.052	13.91	2.63	2.5	5.78	UUU
cwlC	BSU17410	1872812	1873579	-1	0.022	8.3	2.63		2.65	U-U
ylzA	BSU15670	1641672	1641941	1	0.028	13.75	2.62	2	2.65	UUU
glcT	BSU13880	1456092	1456958	1	0.036	10.62	2.62			U--
coaX	BSU00700	79092	79868	1	0.021	11.65	2.62	1.8		UU-
recO	BSU25280	2608946	2609713	-1	0.049	13.2	2.61			U--
cysL	BSU37650	3864309	3865208	-1	0.067	9.29	2.61			U--
braB	BSU29600	3028297	3029634	1	0.073	11.44	2.61	2		UU-
yaaR	BSU00300	40213	40653	1	0.036	12.72	2.61	1.5		UU-
yphE	BSU22820	2388610	2388813	-1	0.024	12.29	2.6			U--
prsW	BSU22940	2400208	2400864	-1	0.028	11.25	2.6		4.97	U-U
menA	BSU38490	3950726	3951661	-1	0.044	11.37	2.6	1.7		UU-
ylbC	BSU14960	1566379	1567419	1	0.028	11.37	2.59		2.51	U-U
yocR	BSU19340	2104934	2106271	-1	0.022	11.11	2.59			U--
yjcH	BSU11860	1257414	1258136	-1	0.052	12.51	2.59			U--
yycS	BSU40240	4135351	4135764	1	0.036	8.43	2.59			U--
ydeL	BSU05240	571389	572780	1	0.022	8.86	2.59			U--
yabR	BSU00630	69626	70012	1	0.031	13.11	2.58		2.78	U-U
ycgP	BSU03230	348724	349959	1	0.044	9.61	2.58	1.5		UU-
maeN	BSU31580	3244770	3246116	1	0.022	8.77	2.58	3.4		UU-
yonS	BSU21010	2220335	2220946	-1	0.036	12.81	2.58	1.6		UU-
msrB	BSU21680	2287097	2287528	-1	0.044	12.02	2.58	1.7	2.82	UUU
phoA	BSU09410	1017083	1018468	-1	0.067	8.65	2.57		7.95	U-U
fhuG	BSU33300	3416212	3417222	-1	0.031	9.46	2.57			U--
ykoX	BSU13430	1409912	1410577	1	0.036	10.45	2.56			U--
yutI	BSU32220	3310386	3310721	1	0.052	13.49	2.55			U--
yocS	BSU19350	2106490	2107455	1	0.067	12.47	2.55			U--
yncC	BSU17630	1896424	1897839	1	0.083	8.28	2.55	2	2.98	UUU
yddR	BSU05080	553711	554475	1	0.024	8.6	2.55	1.5		UU-
abh	BSU14480	1517865	1518143	1	0.046	10.61	2.54			U--
yhdW	BSU09620	1037688	1038419	-1	0.023	11.45	2.54			U--
yueG	BSU31790	3262330	3262551	-1	0.073	10.56	2.54		2.14	U-U
yueE	BSU31830	3264678	3265208	-1	0.046	11.59	2.54		2.6	U-U
yopQ	BSU20800	2205193	2206575	-1	0.049	11.27	2.54			U--
yyzL	BSU40579	4172387	4172536	-1	0.028	8.87	2.54			U--
ykvT	BSU13820	1448506	1449132	1	0.044	7.7	2.54		4.83	U-U
dnaC	BSU40440	4157471	4158835	-1	0.022	11.1	2.54	1.6	3.15	UUU
walH	BSU40390	4150496	4151863	-1	0.028	11.65	2.53	1.8	2.44	UUU
yerO	BSU06700	731954	732823	-1	0.081	9.62	2.53			U--
yyzI	BSU40573	4171396	4171635	-1	0.022	8.74	2.53			U--
atpI	BSU36880	3787620	3788003	-1	0.081	12.9	2.53			U--
ccpC	BSU14140	1486045	1486926	1	0.046	10.51	2.53			U--
ywaC	BSU38480	3949952	3950584	-1	0.022	9.59	2.53	1.8	12.48	UUU
yaaQ	BSU00290	39871	40200	1	0.049	12.13	2.52	1.5		UU-
ydzA	BSU04240	475584	475874	-1	0.028	9.86	2.52	0.67		UD-
yvpB	BSU34940	3589611	3590363	1	0.022	9.87	2.51	1.9		UU-
yvbT	BSU33980	3486807	3487817	-1	0.054	10.47	2.51	2.1	3.13	UUU
yybT	BSU40510	4163643	4165622	-1	0.023	10.85	2.51	1.5	2.9	UUU
yfkA	BSU07955	868007	869128	-1	0.046	11.26	2.51		2.44	U-U
ypeQ	BSU21960	2308792	2308974	-1	0.081	9.44	2.5		2.24	U-U
ybbB	BSU01640	183414	185003	-1	0.036	8.4	2.5			U--
gltC	BSU18460	2014779	2015681	1	0.044	10.55	2.49			U--
spo0E	BSU13640	1430684	1430941	1	0.073	12.44	2.49			U--
ydiO	BSU06060	655223	656506	1	0.036	11.53	2.49	1.7	2.99	UUU
fhuB	BSU33310	3417222	3418376	-1	0.052	8.16	2.49			U--
murG	BSU15220	1591540	1592631	1	0.036	12.33	2.49		5.85	U-U
yisX	BSU10890	1168199	1168837	-1	0.028	10.83	2.48			U--
murAA	BSU36760	3777949	3779259	-1	0.028	13.86	2.48		3.01	U-U
yhaZ	BSU09810	1055143	1056216	-1	0.028	10.01	2.48		2.13	U-U
lytS	BSU28930	2956486	2958267	-1	0.036	10.77	2.48	1.5		UU-
ypzH	BSU22849	2391670	2391864	-1	0.044	8.28	2.48		3.14	U-U
yaaK	BSU00200	28529	28852	1	0.028	13.36	2.48			U--
feuA	BSU01630	182370	183323	-1	0.036	9.05	2.47		0.19	U-D
flgB	BSU16180	1691278	1691667	1	0.028	13.11	2.47		0.39	U-D
fbp	BSU40190	4128029	4130044	1	0.022	10.88	2.47	1.9	2.27	UUU
folB	BSU00780	86587	86949	1	0.022	12.19	2.46	2.2		UU-
yolC	BSU21520	2272156	2272491	1	0.049	8.32	2.46			U--
ykuT	BSU14210	1491221	1492024	-1	0.044	9.62	2.45	2	3.91	UUU
ydhI	BSU05770	622808	623290	-1	0.044	9.23	2.45			U--
yvdB	BSU34660	3559979	3561571	-1	0.052	8.54	2.44			U--
ywhC	BSU37530	3852718	3853377	-1	0.049	11.4	2.44			U--
yycI	BSU40380	4149667	4150509	-1	0.021	11.75	2.44	1.7	2.07	UUU
exoA	BSU22010	2310995	2311885	-1	0.028	12.1	2.43	1.5	4.59	UUU
yqhG	BSU24590	2551469	2552263	1	0.022	9.04	2.43			U--
plsY	BSU18070	1931920	1932501	-1	0.052	11.23	2.43			U--
ysaA	BSU28940	2958434	2959216	1	0.052	11.83	2.43		0.41	U-D
ywdE	BSU37990	3899272	3899805	-1	0.073	8.7	2.43	1.9	3.45	UUU
yqgS	BSU24840	2568573	2570489	-1	0.023	13.29	2.42			U--
folEA	BSU22780	2384783	2385355	-1	0.052	12.59	2.41			U--
yclN	BSU03800	432372	433322	1	0.036	9.73	2.41			U--
nfrA	BSU38110	3911477	3912226	-1	0.083	11.47	2.41	2	2.84	UUU
cggR	BSU33950	3482752	3483774	-1	0.052	14.09	2.41	2.5	2.06	UUU
dnaB	BSU28990	2964148	2965566	-1	0.046	10.85	2.41			U--
ysgA	BSU28650	2930827	2931573	-1	0.081	11.2	2.41			U--
ylaJ	BSU14800	1548681	1549310	-1	0.021	8.28	2.41			U--
trpP	BSU10010	1074646	1075164	-1	0.056	13.65	2.41	1.5	2.44	UUU
ybbP	BSU01750	196213	197034	1	0.028	12.41	2.4	2.3	3.28	UUU
yuzF	BSU31820	3264265	3264501	-1	0.052	10.9	2.4		3.46	U-U
ymzA	BSU17360	1868144	1868374	1	0.073	10.9	2.4		3.38	U-U
yfjB	BSU08160	888143	889366	-1	0.088	8.8	2.4			U--
yvaV	BSU33740	3463534	3464067	1	0.022	10.21	2.4			U--
ykuE	BSU14050	1477069	1477929	-1	0.031	8.42	2.4	1.6	8.59	UUU
yhcT	BSU09210	995624	996532	-1	0.036	9.28	2.4	1.7	2.49	UUU
yneA	BSU17860	1918406	1918723	1	0.028	9.7	2.4		3.13	U-U
rapB	BSU36690	3771000	3772133	-1	0.044	11.34	2.4			U--
efeM	BSU38270	3927951	3929108	-1	0.052	10.3	2.39		0.33	U-D
yxcE	BSU39790	4086802	4087452	1	0.036	11.33	2.39	2.1	2.14	UUU
engA	BSU22840	2390206	2391516	-1	0.024	12.82	2.39	1.5		UU-
fhuC	BSU33290	3415387	3416196	-1	0.081	9.85	2.39			U--
fadG	BSU14071	1479137	1480867	1	0.022	10.36	2.39		2.2	U-U
dnaG	BSU25210	2601528	2603339	-1	0.024	13.22	2.39			U--
ywqK	BSU36180	3725146	3725610	-1	0.028	11.54	2.39			U--
yfkC	BSU07940	867164	868006	-1	0.046	10.78	2.39	1.9	2.68	UUU
tmk	BSU00280	39159	39797	1	0.046	10.73	2.38	1.6	2.35	UUU
aroK	BSU03150	340025	340585	1	0.028	10.23	2.38	1.8		UU-
ykzW	BSU14629	1534120	1534239	1	0.036	7.53	2.38			U--
yabC	BSU00360	43921	44799	1	0.021	11.05	2.37			U--
holB	BSU00310	40665	41654	1	0.036	12.59	2.37	1.6	2.18	UUU
yuxN	BSU33030	3388113	3388988	1	0.028	8.97	2.37		8.39	U-U
mnaA	BSU35660	3664241	3665383	-1	0.036	10.31	2.37			U--
relA	BSU27600	2820529	2822733	-1	0.052	13.03	2.36			U--
ddl	BSU04560	508248	509312	1	0.036	11.91	2.36		2.49	U-U
sda	BSU25690	2647456	2647614	1	0.067	10.95	2.36			U--
xre	BSU12510	1321329	1321670	-1	0.028	11.35	2.36			U--
ispA	BSU13190	1386024	1386983	-1	0.073	8.92	2.36			U--
lytE	BSU09420	1018998	1020002	1	0.028	12.9	2.35			U--
oxaAB	BSU23890	2483904	2484731	1	0.044	12.15	2.35	1.8	4.35	UUU
ymfK	BSU16890	1760851	1761303	1	0.021	12.38	2.35			U--
rsbRA	BSU04670	519408	520232	1	0.028	11.72	2.34			U--
yjbC	BSU11490	1226938	1227516	1	0.054	13.88	2.34	3.1	11.64	UUU
ydgF	BSU05620	606699	608075	-1	0.036	11.21	2.34			U--
yyzE	BSU40120	4122619	4122849	-1	0.044	8.76	2.34	1.7	4.8	UUU
ytcD	BSU29030	2968260	2968640	-1	0.073	9.18	2.34			U--
speA	BSU14630	1534279	1535751	-1	0.022	10.8	2.34	2.2	2.26	UUU
xkdM	BSU12660	1333804	1334247	1	0.059	8.95	2.34	0.48	2.56	UDU
yugT	BSU31290	3214372	3216036	-1	0.049	8.09	2.33			U--
spo0F	BSU37130	3809550	3809924	-1	0.049	10.4	2.33			U--
ywcC	BSU38220	3922292	3922963	-1	0.028	9.08	2.33			U--
exlX	BSU18630	2032927	2033625	-1	0.028	9.61	2.33			U--
ydbO	BSU04540	506866	507738	1	0.028	9.11	2.33		16.07	U-U
yrpB	BSU26800	2736915	2737958	1	0.046	9.97	2.33			U--
degS	BSU35500	3645379	3646536	-1	0.028	11.7	2.33			U--
ftsE	BSU35260	3624821	3625507	-1	0.022	12.61	2.32	1.5		UU-
gmk	BSU15680	1641949	1642563	1	0.028	14.06	2.32	1.9	2.6	UUU
xylR	BSU17590	1890512	1891564	-1	0.022	9.61	2.32	0.33		UD-
ycxC	BSU03550	405069	406007	-1	0.036	8.41	2.32	1.7		UU-
yizC	BSU11139	1190036	1190233	-1	0.081	9.72	2.32		2.82	U-U
cdd	BSU25300	2610927	2611337	-1	0.022	13.78	2.31			U--
nusG	BSU01010	117890	118423	1	0.073	12.4	2.31			U--
gltT	BSU10220	1096560	1097849	-1	0.036	12.69	2.3			U--
ydeM	BSU05250	572974	573399	1	0.021	9.98	2.3			U--
deaD	BSU39110	4015987	4017426	-1	0.059	10.65	2.3			U--
ygaN	BSU08870	965261	965797	1	0.022	9.01	2.3			U--
ywtF	BSU35840	3694239	3695207	1	0.028	12.01	2.3		4.7	U-U
lrpA	BSU05050	551519	551929	1	0.046	9.41	2.3			U--
ywqF	BSU36230	3729488	3730810	-1	0.022	10.5	2.29	1.6	4.22	UUU
yrkC	BSU26560	2714933	2715493	-1	0.022	9.53	2.29		2.02	U-U
ysmB	BSU28400	2904043	2904483	-1	0.022	12.14	2.29			U--
ypbG	BSU22980	2404249	2405028	-1	0.028	9.37	2.28	1.6	12.21	UUU
uppP	BSU31150	3194635	3195465	-1	0.049	11.04	2.28	1.6	3.32	UUU
ypbB	BSU23030	2408405	2409463	-1	0.052	10.62	2.27		2.8	U-U
yhdL	BSU09510	1028511	1029587	-1	0.028	11.53	2.27	1.8	8.95	UUU
panE	BSU14440	1514052	1514963	1	0.028	10.9	2.27			U--
yxiE	BSU39250	4031797	4032243	-1	0.028	11.84	2.26		2.76	U-U
defA	BSU15720	1646512	1646994	1	0.044	11.53	2.25			U--
yopE	BSU20920	2212245	2212496	-1	0.052	9.78	2.25			U--
yjdG	BSU12040	1276337	1276843	-1	0.028	10.65	2.25			U--
tagH	BSU35700	3673564	3675147	-1	0.028	12.3	2.25	2	3.72	UUU
ppnKB	BSU29540	3021233	3022036	1	0.067	11.42	2.25	2.6	3.43	UUU
pbpI	BSU27310	2789686	2791440	-1	0.052	8.61	2.25		4.47	U-U
ylbM	BSU15060	1573807	1575054	-1	0.054	9.72	2.24			U--
ytwF	BSU30310	3102201	3102512	-1	0.021	11.72	2.24			U--
ybcH	BSU01870	210224	210514	1	0.036	10.04	2.24			U--
sinR	BSU24610	2552653	2552988	1	0.054	11.72	2.23			U--
ripX	BSU23510	2448591	2449481	-1	0.028	11.23	2.23			U--
oxaAA	BSU41040	4213823	4214608	-1	0.05	12.95	2.23			U--
ytkD	BSU30630	3134983	3135459	-1	0.081	11.77	2.23			U--
yrrM	BSU27360	2795082	2795735	-1	0.028	12.02	2.22	1.7	2.48	UUU
cotU	BSU17670	1901117	1901377	-1	0.036	7.56	2.22	1.5		UU-
ydhE	BSU05720	618095	619282	1	0.028	9.64	2.22			U--
yncB	BSU17620	1895378	1896013	-1	0.049	9.1	2.22			U--
yceC	BSU02890	312159	312758	1	0.028	13.8	2.22			U--
yozB	BSU19140	2086070	2086606	-1	0.036	12.48	2.22			U--
ykuD	BSU14040	1476518	1477012	-1	0.044	8.57	2.21	1.6	8.56	UUU
mgtE	BSU13300	1396013	1397368	1	0.028	12.33	2.21	1.9	5.49	UUU
ypmS	BSU21730	2290285	2290848	-1	0.052	12.15	2.21			U--
acuA	BSU29690	3040092	3040724	1	0.044	10.85	2.21			U--
yvdT	BSU34480	3540822	3541406	1	0.028	10.72	2.2			U--
gpsB	BSU22180	2331779	2332075	-1	0.081	14.09	2.2			U--
ylbG	BSU15000	1568924	1569196	1	0.021	12.21	2.2		3.69	U-U
yddS	BSU05090	554669	555979	1	0.028	8.26	2.2			U--
ykvO	BSU13770	1442872	1443618	1	0.028	8.17	2.2	1.5		UU-
htrC	BSU40360	4147567	4148769	-1	0.081	11.79	2.2	1.7	3.02	UUU
rok	BSU14240	1493787	1494362	1	0.052	12.56	2.2			U--
yfmM	BSU07420	814384	815940	-1	0.028	11.39	2.2	1.5		UU-
ytiB	BSU30690	3138321	3138884	-1	0.028	11.75	2.19			U--
yozI	BSU18870	2057214	2057579	1	0.024	9.39	2.19			U--
yycJ	BSU40370	4148851	4149645	-1	0.046	12.04	2.19	1.8	2.41	UUU
ywnH	BSU36560	3760694	3761185	1	0.081	11.51	2.19	1.7	2.12	UUU
yfiZ	BSU08450	920474	921475	1	0.024	9.54	2.18			U--
scuA	BSU21750	2291703	2292284	-1	0.059	11.33	2.18			U--
ksgA	BSU00420	50640	51518	1	0.044	10.37	2.18			U--
malR	BSU08190	891436	892200	1	0.028	9.16	2.18			U--
ykkB	BSU13080	1375777	1376295	1	0.036	8.63	2.17			U--
aroE	BSU22600	2367954	2369240	-1	0.036	13.58	2.17	2	0.39	UUD
sdaAB	BSU15850	1658242	1658904	1	0.022	11.53	2.17			U--
mreBH	BSU14470	1516574	1517581	-1	0.028	7.79	2.17		4.43	U-U
ycgS	BSU03260	351842	352696	-1	0.024	8.56	2.17		2.24	U-U
ycgG	BSU03100	335329	336090	1	0.036	9.26	2.17	1.5	2.25	UUU
yrrL	BSU27370	2795887	2796969	-1	0.073	12.36	2.17	2.1		UU-
ywqJ	BSU36190	3725600	3727408	-1	0.046	11.37	2.16			U--
ynzF	BSU17480	1880623	1880967	1	0.036	9.89	2.16	1.5		UU-
gltB	BSU18440	2008572	2010053	-1	0.083	13.61	2.16		0.33	U-D
yydK	BSU40130	4123193	4123903	1	0.073	9.14	2.16			U--
polA	BSU29090	2973182	2975824	-1	0.046	11.46	2.16		2.01	U-U
ydfQ	BSU05510	598729	599067	1	0.028	7.31	2.16	1.9	4.97	UUU
czcD	BSU26650	2723892	2724827	-1	0.073	10.52	2.15			U--
ytgP	BSU30050	3073531	3075165	-1	0.052	10.7	2.15		3.72	U-U
rpoE	BSU37160	3812542	3813063	-1	0.073	12.72	2.15			U--
xkdN	BSU12671	1334339	1334785	1	0.083	8.53	2.15		2.16	U-U
prmC	BSU37000	3796217	3797083	-1	0.022	10.31	2.15	1.6	2.32	UUU
yppF	BSU22260	2338582	2338770	1	0.073	10.81	2.15			U--
ydfS	BSU05540	601019	601726	1	0.022	7.75	2.15			U--
ypjQ	BSU21830	2297984	2298517	-1	0.081	12.86	2.14			U--
ypvA	BSU22150	2327488	2329413	-1	0.044	10.72	2.14		2.39	U-U
ykzU	BSU14072	1480933	1481451	1	0.036	10.11	2.14		2.49	U-U
ftsW	BSU14850	1552899	1554110	1	0.028	11.2	2.13		2.25	U-U
adaB	BSU01820	204351	204890	1	0.073	8.08	2.13	1.7		UU-
ytpP	BSU29840	3054188	3054511	-1	0.028	11.88	2.13			U--
yokA	BSU21660	2284771	2286408	1	0.036	10.75	2.12			U--
yodB	BSU19540	2127345	2127683	-1	0.028	9.91	2.12			U--
htrB	BSU33000	3384070	3385446	-1	0.067	11.4	2.12			U--
gcvT	BSU24570	2548245	2549333	-1	0.073	12.25	2.12	1.8	0.29	UUD
rpoZ	BSU15690	1642567	1642770	1	0.022	14.16	2.12	1.8	2.31	UUU
ydfB	BSU05350	581694	582479	1	0.028	8.16	2.12	1.5		UU-
ogt	BSU13540	1421426	1421923	1	0.036	10.8	2.12			U--
yerB	BSU06570	715433	716428	1	0.049	13.71	2.12	1.8		UU-
phoR	BSU29100	2976068	2977807	-1	0.081	11.24	2.11			U--
ywbB	BSU38380	3937553	3938230	-1	0.052	8.57	2.11		2.36	U-U
xkdG	BSU12610	1329555	1330490	1	0.036	8.99	2.11	0.5	3.12	UDU
yhjC	BSU10460	1120628	1120828	-1	0.022	10.89	2.11			U--
speE	BSU37500	3848786	3849616	-1	0.028	11.76	2.11			U--
adaA	BSU01810	203729	204364	1	0.052	7.81	2.11	1.5		UU-
ypbS	BSU22020	2312207	2312464	-1	0.036	12.97	2.11			U--
efeN	BSU38260	3926682	3927932	-1	0.054	11.02	2.11			U--
tagC	BSU35770	3683438	3684766	1	0.044	7.79	2.11			U--
ykpC	BSU14460	1516339	1516473	-1	0.028	7.71	2.11		4.98	U-U
glnR	BSU17450	1877959	1878366	1	0.022	13.38	2.1	1.5	2.2	UUU
ykkA	BSU13070	1375260	1375787	1	0.036	8.47	2.1			U--
yceB	BSU02880	310880	311875	-1	0.081	8.29	2.1		4.75	U-U
levR	BSU27080	2763025	2765832	-1	0.073	9.68	2.1			U--
ydgE	BSU05600	604103	604576	1	0.044	10.91	2.09		4.04	U-U
yfmD	BSU07510	824714	825715	-1	0.052	9.71	2.09			U--
ycgF	BSU03090	334630	335259	1	0.044	9.27	2.09	1.6	2.45	UUU
yxxF	BSU39240	4030710	4031645	-1	0.022	10.24	2.08			U--
yabM	BSU00570	64817	66415	1	0.028	10.39	2.08	2.1	3.91	UUU
xkdK	BSU12650	1332402	1333802	1	0.052	9	2.07	0.5	2.75	UDU
ywfO	BSU37600	3859535	3860836	-1	0.022	10.84	2.07			U--
prpB	BSU24120	2507298	2508203	-1	0.036	8.8	2.07	1.5	2.97	UUU
yrhG	BSU27200	2779462	2780262	-1	0.088	10.28	2.07	5.2		UU-
yfhJ	BSU08560	928389	928658	1	0.083	10.03	2.07	1.6		UU-
yqaE	BSU26350	2698893	2699243	1	0.028	10.77	2.07			U--
ypzF	BSU22019	2311986	2312132	-1	0.022	12.93	2.06			U--
hemZ	BSU09840	1057680	1059185	1	0.028	10.41	2.06		1.14	U--
ykzF	BSU14120	1485118	1485315	1	0.024	13.43	2.06			U--
gabP	BSU06310	685155	686564	-1	0.044	11.22	2.06			U--
ispH	BSU25160	2596535	2597479	1	0.046	11.4	2.06	1.5	2.94	UUU
ybcC	BSU01845	206941	209556	1	0.054	9.46	2.06			U--
ykuC	BSU14030	1475150	1476442	-1	0.021	10.39	2.06		3.43	U-U
nap	BSU05440	592303	593205	-1	0.022	11.48	2.06		2.14	U-U
yqcI	BSU25820	2658006	2658770	-1	0.036	7.17	2.06	2	2.03	UUU
yxcD	BSU39800	4087456	4087764	1	0.073	11.46	2.06	1.8		UU-
yezG	BSU06811	747079	747534	-1	0.036	11.38	2.05			U--
ywqI	BSU36200	3727427	3727687	-1	0.073	11.51	2.05			U--
ydgD	BSU05590	603596	603940	1	0.028	11.58	2.05		4.24	U-U
ydzE	BSU05140	561180	561416	-1	0.044	8.36	2.05		3	U-U
ywbI	BSU38310	3932198	3933103	-1	0.028	10.98	2.05			U--
pheS	BSU28640	2929438	2930472	-1	0.046	12.92	2.05	2.2		UU-
ycgB	BSU03030	326888	327469	1	0.081	9.21	2.05		2.83	U-U
yqzL	BSU25289	2609750	2609893	-1	0.073	13.32	2.05			U--
opuD	BSU30070	3076818	3078356	1	0.028	11.68	2.04	1.5		UU-
yhdV	BSU09610	1037306	1037701	-1	0.044	11.32	2.04			U--
spoIIIE	BSU16800	1752272	1754641	1	0.028	11.41	2.04		2.11	U-U
yhcR	BSU09190	991348	995001	1	0.022	9.23	2.04			U--
yerC	BSU06580	716431	716745	1	0.081	12.42	2.03	1.9		UU-
ylmD	BSU15370	1609327	1610163	1	0.036	13.32	2.03	1.5		UU-
ybcF	BSU01860	209633	210160	1	0.049	10.32	2.03			U--
iolR	BSU39770	4084799	4085554	1	0.022	10.23	2.03			U--
yufK	BSU31510	3236422	3236979	-1	0.024	10.91	2.03			U--
ywhD	BSU37520	3852186	3852704	-1	0.028	12.31	2.03			U--
rapD	BSU36380	3744349	3745413	1	0.028	10.15	2.02			U--
yfnB	BSU07330	804657	805364	-1	0.056	10.19	2.02			U--
yhcQ	BSU09180	990612	991265	-1	0.028	7.64	2.02			U--
yneP	BSU18040	1930834	1931199	1	0.044	10.16	2.02		3.32	U-U
ywoG	BSU36450	3749487	3750677	1	0.028	8.59	2.01		2.76	U-U
yugE	BSU31430	3228431	3228691	-1	0.067	10.6	2	1.5		UU-
yjgA	BSU12140	1284371	1284769	-1	0.044	8.62	2			U--
racE	BSU28390	2903217	2904035	-1	0.028	12.15	2			U--
yufN	BSU31540	3239930	3241009	1	0.028	11.16	2			U--
ptkA	BSU36250	3731822	3732535	-1	0.036	11.33	2			U--
yhcK	BSU09120	985734	986813	-1	0.049	11.26	2			U--
yjbK	BSU11580	1235912	1236484	-1	0.073	10.36	2			U--
yfjD	BSU08140	886775	887332	-1	0.067	9.73	1.99		0.47	U-D
yhjB	BSU10450	1119162	1120631	-1	0.067	11.16	1.99			U--
nhaC	BSU09680	1042885	1044246	-1	0.081	10.65	1.99	4.5		UU-
xlyA	BSU12810	1347289	1348182	1	0.081	8.64	1.99	0.5	3.73	UDU
yczJ	BSU04130	463496	463783	-1	0.022	11.54	1.99		0.47	U-D
ybcI	BSU01880	210572	210946	1	0.022	9.77	1.99			U--
yddQ	BSU05070	552616	553158	1	0.023	8.4	1.99		0.43	U-D
alsS	BSU36010	3709628	3711340	-1	0.028	10.65	1.99			U--
dtpT	BSU03670	416235	417713	-1	0.052	8.38	1.99			U--
bltD	BSU26600	2718344	2718802	1	0.073	7.93	1.98	1.6		UU-
ypmT	BSU21720	2290078	2290272	-1	0.052	12.4	1.98			U--
ydgC	BSU05580	603012	603599	1	0.081	12.16	1.98		2.4	U-U
helD	BSU33450	3434327	3436651	-1	0.036	9.93	1.98		2.32	U-U
yfjC	BSU08150	887364	888131	-1	0.081	9.37	1.98		0.3	U-D
yebD	BSU06390	697157	697324	1	0.052	8.49	1.98			U--
arsR	BSU25810	2657317	2657634	-1	0.028	9.33	1.97	1.8		UU-
glmS	BSU01780	200277	202079	1	0.021	13.22	1.97			U--
ycgK	BSU03170	341492	342466	1	0.049	8.51	1.97			U--
fur	BSU23520	2449841	2450290	-1	0.073	13.26	1.97			U--
ytjP	BSU29980	3067420	3068811	-1	0.067	11.7	1.97			U--
yacD	BSU00720	80802	81695	1	0.022	10.98	1.97		0.5	U-D
yqxD	BSU25230	2603373	2603867	-1	0.028	13.06	1.97			U--
dapF	BSU32170	3306040	3306894	-1	0.081	11.43	1.96			U--
amyE	BSU03040	327618	329597	1	0.073	9.26	1.96		0.17	U-D
vpr	BSU38090	3907844	3910264	1	0.044	9.79	1.96	1.7	2.93	UUU
yrbD	BSU27810	2841611	2843065	1	0.028	7.98	1.96		3.91	U-U
ybbR	BSU01760	197027	198478	1	0.022	12.7	1.96	1.8	2.53	UUU
ynzJ	BSU17678	1901612	1901737	1	0.081	9.83	1.95			U--
lysA	BSU23380	2436947	2438266	-1	0.044	12.98	1.95			U--
ybgF	BSU02400	260123	261535	-1	0.073	11.3	1.95			U--
yrzM	BSU26558	2714231	2714548	-1	0.046	8.19	1.95			U--
ypjB	BSU22520	2361544	2362338	-1	0.036	10.68	1.95			U--
melA	BSU30300	3100881	3102179	1	0.044	8.8	1.94			U--
ydeE	BSU05170	563614	564486	-1	0.036	8.91	1.94			U--
ykzM	BSU12649	1332187	1332405	1	0.067	9.01	1.94		2.36	U-U
ydeO	BSU05280	574690	575562	1	0.022	11.18	1.93			U--
htrA	BSU12900	1357936	1359285	-1	0.052	10.6	1.93			U--
yjaU	BSU11280	1205165	1205899	1	0.028	8.21	1.93			U--
rnhC	BSU28620	2926031	2926972	1	0.049	11.38	1.93		2.36	U-U
tmrB	BSU03140	339156	339749	-1	0.052	9.01	1.93			U--
yhzB	BSU08900	967229	967852	-1	0.028	9.76	1.93			U--
yttB	BSU30350	3107232	3108425	-1	0.044	8.35	1.92	2.1	2.49	UUU
yknT	BSU14250	1494403	1495368	-1	0.052	7.44	1.92	1.8		UU-
ywrO	BSU35990	3708172	3708699	-1	0.083	11.35	1.92		2.35	U-U
ydeC	BSU05150	561514	562389	-1	0.052	8.69	1.92		2.33	U-U
yxiP	BSU39090	4013795	4014475	-1	0.044	10.9	1.92			U--
yisT	BSU10860	1165449	1165958	-1	0.067	9.65	1.92			U--
yozC	BSU19300	2100147	2100350	-1	0.073	12.18	1.92			U--
ydfP	BSU05500	598154	598543	1	0.054	8.77	1.92		2.16	U-U
pbpD	BSU31490	3233911	3235785	1	0.049	12.42	1.92			U--
pyrR	BSU15470	1618304	1618849	1	0.073	13.74	1.92			U--
ydiF	BSU05950	644528	646456	-1	0.073	11.04	1.92	1.5		UU-
yrrT	BSU27280	2787846	2788487	-1	0.028	8.37	1.92		16.82	U-U
yjdB	BSU11990	1269733	1270080	-1	0.052	8.23	1.92			U--
bmrA	BSU34820	3577745	3579514	-1	0.028	10.75	1.92			U--
spoIVCA	BSU25770	2653371	2654873	-1	0.054	8.91	1.92			U--
yufL	BSU31520	3237157	3238758	1	0.049	10.91	1.91			U--
yqaB	BSU26380	2700838	2701356	1	0.022	7.57	1.91		5.28	U-U
yopF	BSU20910	2212026	2212241	-1	0.049	10.07	1.91			U--
yncM	BSU17690	1903511	1904263	-1	0.028	11.74	1.91			U--
era	BSU25290	2610041	2610946	-1	0.036	13.65	1.91			U--
yvfT	BSU34070	3496495	3497481	-1	0.036	9.7	1.91			U--
ybfQ	BSU02330	252514	253482	1	0.036	13.06	1.91	1.6		UU-
yfiR	BSU08370	911964	912581	-1	0.059	9.96	1.91			U--
yokC	BSU21640	2283136	2283651	-1	0.046	8.81	1.91			U--
xkdI	BSU12630	1331245	1331730	1	0.081	8.97	1.91	0.53	3.04	UDU
yveF	BSU34420	3533196	3533288	-1	0.036	8.42	1.91		2.45	U-U
yobK	BSU18990	2071286	2071744	-1	0.018	10.68	1.91			U--
mraZ	BSU15130	1580121	1580552	1	0.028	13.57	1.91			U--
yxeB	BSU39610	4067183	4068148	1	0.028	8.03	1.9	0.56	0.13	UDD
ybeC	BSU02120	231348	232967	1	0.052	12.85	1.9		0.41	U-D
spoIIAA	BSU23470	2444645	2444998	-1	0.049	9.28	1.9			U--
ytkK	BSU29420	3010661	3011428	-1	0.022	11.17	1.9		4.18	U-U
ykpA	BSU14430	1512373	1513995	1	0.036	13.28	1.9	1.5		UU-
bacA	BSU37740	3873566	3874180	-1	0.067	10.59	1.9			U--
ykoQ	BSU13370	1400767	1401579	-1	0.022	7.81	1.89			U--
xkdH	BSU12620	1330892	1331248	1	0.052	8.65	1.89	0.48	3.04	UDU
glsA	BSU02430	264191	265174	-1	0.073	11.74	1.89		2.25	U-U
ylbK	BSU15040	1571981	1572763	1	0.052	10.11	1.89		3.62	U-U
sigH	BSU00980	116600	117256	1	0.036	13.64	1.89			U--
jag	BSU41030	4213200	4213826	-1	0.028	13.27	1.89			U--
yxzK	BSU40021	4109843	4110247	1	0.073	8.54	1.89			U--
dusB	BSU00810	87634	88635	1	0.036	13.54	1.89	1.7		UU-
yqgQ	BSU24860	2571582	2571797	-1	0.081	11.59	1.89			U--
yqfF	BSU25330	2612282	2614417	-1	0.049	11.79	1.88		2.54	U-U
nhaK	BSU33420	3428331	3430343	-1	0.081	10.74	1.88	1.5	4.85	UUU
yheG	BSU09730	1049142	1049762	-1	0.059	10.14	1.88			U--
yetN	BSU07240	791462	792532	-1	0.067	9.13	1.88		2.77	U-U
lytT	BSU28920	2955783	2956508	-1	0.028	11.07	1.88			U--
ygaJ	BSU08780	954893	955585	1	0.028	11.02	1.88			U--
ypsA	BSU22190	2332153	2332782	-1	0.028	11.31	1.88			U--
yybG	BSU40650	4178291	4179130	1	0.036	9.9	1.88			U--
licT	BSU39080	4012866	4013699	-1	0.036	11.83	1.88		0.44	U-D
ydgK	BSU05680	613641	614849	1	0.036	10.24	1.88			U--
yuxH	BSU31740	3258037	3259266	-1	0.022	11	1.88			U--
ykrK	BSU13480	1414125	1414826	-1	0.081	10.69	1.88			U--
ycgT	BSU03270	352858	353868	1	0.083	9.55	1.87			U--
yetF	BSU07140	784381	785076	1	0.036	8.24	1.87	1.5		UU-
ilvK	BSU38550	3957391	3958482	1	0.067	14.02	1.87			U--
ytzB	BSU29870	3056479	3056796	1	0.083	12.1	1.87		3.08	U-U
ltaSA	BSU07260	796314	798233	1	0.028	13.52	1.86	1.5	3.64	UUU
aroC	BSU23080	2412706	2413473	-1	0.052	11.25	1.86			U--
yacL	BSU00890	108674	109774	1	0.028	12.48	1.86		3.48	U-U
ypmP	BSU21760	2292432	2292683	-1	0.036	12.74	1.86			U--
ykoI	BSU13270	1394004	1394684	1	0.031	9.7	1.86		2.01	U-U
ypiB	BSU22580	2365736	2366275	-1	0.028	12.88	1.86	1.5	2.21	UUU
rplI	BSU40500	4163197	4163646	-1	0.036	13.78	1.86			U--
besA	BSU32010	3292490	3293359	-1	0.028	8.59	1.85	0.53		UD-
divIC	BSU00620	69168	69545	1	0.052	12.6	1.85		3.69	U-U
xhlA	BSU12790	1346731	1347000	1	0.083	9.19	1.85	0.48	2.33	UDU
yfjP	BSU08010	872425	873288	1	0.083	10.06	1.85			U--
yhgD	BSU10150	1089755	1090330	1	0.036	10.24	1.85		0.88	U--
xepA	BSU12780	1345839	1346678	1	0.044	8.46	1.85	0.53	3.37	UDU
gerBC	BSU35820	3691372	3692496	1	0.036	8.14	1.85			U--
yrzS	BSU27729	2834957	2835157	-1	0.059	11.64	1.85			U--
yktD	BSU14690	1538770	1539684	-1	0.028	9.19	1.85			U--
recR	BSU00210	28867	29463	1	0.024	11.61	1.84		2.19	U-U
ykvN	BSU13760	1442347	1442703	-1	0.067	9.75	1.84	1.5		UU-
sipV	BSU10490	1122175	1122681	1	0.036	10.31	1.84		2.75	U-U
polYA	BSU23870	2482269	2483513	-1	0.028	9.66	1.84		2.51	U-U
ykuH	BSU14080	1481547	1482095	1	0.052	10.98	1.84			U--
xkdW	BSU12760	1345305	1345634	1	0.081	8.48	1.84	0.5	2.99	UDU
xkdX	BSU12770	1345631	1345795	1	0.073	8.41	1.84	0.5	3.22	UDU
ecsA	BSU10040	1077440	1078183	1	0.081	10.88	1.84		2.57	U-U
xkdO	BSU12680	1334966	1338964	1	0.049	8.71	1.84	0.63	2.72	UDU
yrhK	BSU27150	2773356	2773646	1	0.036	8.5	1.83		5.55	U-U
ynzK	BSU17699	1904393	1904749	-1	0.052	7.35	1.83			U--
yyzJ	BSU40574	4171625	4171789	-1	0.022	9.01	1.83			U--
purU	BSU13110	1377243	1378145	1	0.083	12.23	1.83			U--
xkdP	BSU12690	1338957	1339616	1	0.067	8.52	1.83	0.53	2.56	UDU
frlM	BSU32580	3347919	3348821	-1	0.028	7.25	1.83	2.8	2.57	UUU
thiL	BSU05900	640662	641639	1	0.024	11.22	1.83		3.28	U-U
yhjE	BSU10480	1121550	1122173	1	0.028	10.63	1.82		3.25	U-U
ilvA	BSU21770	2292769	2294037	-1	0.046	13.43	1.82		0.3	U-D
xkdS	BSU12720	1340932	1341357	1	0.067	8.45	1.82	0.56	2.98	UDU
frlN	BSU32590	3348825	3349703	-1	0.028	7.32	1.82	2.8	2.57	UUU
yktB	BSU14650	1536235	1536873	-1	0.081	11.34	1.82		2.19	U-U
ywcE	BSU38130	3914009	3914272	1	0.059	9.7	1.82	2.4		UU-
thyA	BSU17680	1902219	1903058	1	0.022	10.14	1.82			U--
metK	BSU30550	3127825	3129027	-1	0.028	13.92	1.82		2.61	U-U
yvfI	BSU34180	3509831	3510490	-1	0.073	11.21	1.82			U--
yhdH	BSU09470	1024865	1026220	1	0.028	10.23	1.82			U--
ydfL	BSU05460	594186	594998	-1	0.028	8.38	1.82			U--
liaG	BSU33110	3396873	3397745	-1	0.028	10.45	1.82		2.08	U-U
ymfK	BSU16900	1761302	1761640	1	0.036	12.45	1.81			U--
yvdS	BSU34490	3541488	3541823	1	0.028	7.75	1.81		5.99	U-U
xkdJ	BSU12640	1331743	1332183	1	0.073	8.92	1.81	0.53	2.63	UDU
yndL	BSU17820	1915221	1915979	1	0.022	7.41	1.81			U--
prpE	BSU11630	1239387	1240121	-1	0.028	9.09	1.81		2.24	U-U
pksC	BSU17100	1783763	1784629	1	0.081	11.14	1.81			U--
nasE	BSU03290	355412	355732	-1	0.046	11.38	1.8			U--
acuB	BSU29700	3040751	3041395	1	0.073	10.58	1.8			U--
ydcK	BSU04790	528129	528581	1	0.073	9.45	1.8		2.75	U-U
sdpR	BSU33790	3467054	3467326	-1	0.028	10.7	1.8			U--
appD	BSU11360	1211477	1212463	1	0.028	12.03	1.8			U--
yxaD	BSU40010	4109185	4109616	-1	0.067	8.34	1.8		2.41	U-U
yisR	BSU10830	1162267	1163130	1	0.028	10.53	1.8			U--
yptA	BSU22160	2329515	2329706	-1	0.044	9.19	1.8	1.8	6.02	UUU
dnaN	BSU00020	1939	3075	1	0.028	12.36	1.8			U--
ydjE	BSU06170	670087	671049	1	0.056	12.73	1.79		0.34	U-D
ylmG	BSU15400	1611321	1611593	1	0.052	13.81	1.79			U--
ycgR	BSU03250	350858	351742	-1	0.022	9.25	1.79		6.06	U-U
tagF	BSU35720	3676159	3678399	-1	0.028	12.26	1.79			U--
frlD	BSU32570	3347051	3347905	-1	0.028	7.62	1.79	2.4	2.46	UUU
yxbF	BSU39850	4092695	4093837	-1	0.036	9	1.78		4.47	U-U
ywkF	BSU36990	3795870	3796157	-1	0.028	10.25	1.78		2.25	U-U
yybD	BSU40680	4181456	4181899	1	0.022	9.07	1.78		2.34	U-U
yqgW	BSU24800	2565715	2565888	1	0.028	12.83	1.78			U--
yopG	BSU20900	2211884	2212015	-1	0.036	10.46	1.78			U--
yqxG	BSU25920	2665903	2666796	-1	0.028	7.36	1.78			U--
yabB	BSU00340	42917	43660	1	0.028	10.88	1.78			U--
yetG	BSU07150	785113	785490	-1	0.073	10.45	1.78	0.63		UD-
yfhQ	BSU08630	935656	936765	1	0.046	10.7	1.78			U--
blt	BSU26590	2716973	2718175	1	0.036	7.67	1.78	1.7		UU-
yneB	BSU17870	1918742	1919395	1	0.028	10.07	1.78		2.09	U-U
yvbF	BSU33840	3471266	3471823	1	0.036	11.55	1.77		2.38	U-U
yhcS	BSU09200	994998	995594	1	0.036	10.38	1.77			U--
cotC	BSU17700	1904995	1905195	-1	0.073	7.73	1.77			U--
ribC	BSU16670	1737834	1738784	1	0.044	11.96	1.77		2.76	U-U
yhbD	BSU08940	970667	971383	1	0.028	9.99	1.77			U--
ywmC	BSU36740	3775653	3776336	-1	0.083	8.49	1.77	1.5		UU-
sepF	BSU15390	1610865	1611314	1	0.036	13.7	1.76	1.5		UU-
ybbC	BSU01650	185194	186438	-1	0.028	7.93	1.76			U--
yocD	BSU19170	2088257	2089234	1	0.028	11.99	1.76			U--
ywqB	BSU36270	3733852	3735462	1	0.028	10.12	1.76		2.27	U-U
sigL	BSU34200	3512498	3513808	-1	0.081	11.51	1.76			U--
yybH	BSU40640	4177756	4178145	-1	0.028	8.92	1.76			U--
yveG	BSU34410	3532833	3533120	-1	0.081	8.51	1.76		2.41	U-U
sigO	BSU33230	3409462	3409992	-1	0.081	7.77	1.76			U--
ymfD	BSU16825	1755649	1756857	1	0.036	8.59	1.76			U--
ywnG	BSU36570	3761182	3761700	1	0.036	11.84	1.76	1.5		UU-
crcBA	BSU09600	1036953	1037309	-1	0.046	10.77	1.75			U--
spoIIAB	BSU23460	2444208	2444648	-1	0.036	9.33	1.75			U--
yjbJ	BSU11570	1235163	1235708	-1	0.083	13.36	1.75			U--
cgeE	BSU19750	2146013	2146792	-1	0.028	10.75	1.75			U--
ponA	BSU22320	2341444	2344188	1	0.052	13.24	1.75		2.41	U-U
fabZ	BSU36370	3743732	3744157	-1	0.049	11.63	1.75			U--
ynaE	BSU17530	1884238	1884879	1	0.036	9.7	1.75			U--
ydiP	BSU06070	656528	657697	1	0.028	12.06	1.75	1.5	2.62	UUU
ywoF	BSU36460	3750768	3752174	-1	0.028	11.12	1.75		0.37	U-D
ycsD	BSU04030	455346	455738	1	0.028	9.9	1.75			U--
yuaE	BSU31030	3182707	3183195	1	0.083	11.77	1.75			U--
yubA	BSU31160	3195558	3196724	-1	0.028	11.17	1.75		4.26	U-U
uvrC	BSU28490	2911116	2912888	-1	0.067	10.58	1.75	1.5	2.25	UUU
ypqP	BSU21670	2286448	2287053	1	0.022	10.38	1.74			U--
clpX	BSU28220	2884781	2886043	-1	0.031	14.06	1.74			U--
ydhJ	BSU05780	623373	624350	1	0.081	9.56	1.74			U--
yvbU	BSU33990	3487974	3488852	-1	0.052	8.82	1.74		2.19	U-U
clsA	BSU36590	3762664	3764112	1	0.022	11.37	1.74		2.21	U-U
yneF	BSU17910	1922549	1922767	1	0.054	14.24	1.74			U--
glnL	BSU02450	266719	267663	1	0.036	8.94	1.74			U--
ywlF	BSU36920	3791199	3791648	-1	0.046	13.2	1.73			U--
yrhF	BSU27210	2780525	2780893	-1	0.036	10.99	1.73	3		UU-
ybfG	BSU02200	239644	241842	-1	0.028	8.34	1.73	0.5		UD-
dnaD	BSU22350	2345433	2346131	-1	0.022	12.08	1.73			U--
yodC	BSU19550	2127813	2128421	1	0.028	11.64	1.73			U--
rocE	BSU40330	4142675	4144078	-1	0.067	10.67	1.73	1.6		UU-
pcrB	BSU06600	718622	719308	1	0.036	10.94	1.73			U--
yclO	BSU03810	433315	434262	1	0.052	10.44	1.73			U--
qodI	BSU39980	4106245	4107258	-1	0.036	8.16	1.73	2		UU-
pdxK	BSU38020	3900963	3901778	1	0.088	12.06	1.73			U--
yybB	BSU40700	4182636	4183298	-1	0.081	9.84	1.73			U--
ybdM	BSU02030	223219	223989	-1	0.028	8.59	1.73			U--
yrkN	BSU26450	2707127	2707684	1	0.05	8.8	1.72			U--
comER	BSU25600	2641214	2642035	1	0.054	7.57	1.72		3.19	U-U
thiI	BSU29580	3025748	3026953	-1	0.054	12.12	1.72	1.6		UU-
ylmE	BSU15380	1610170	1610862	1	0.044	13.37	1.72	1.5		UU-
ykuJ	BSU14100	1484117	1484356	1	0.036	13.57	1.72			U--
yyaK	BSU40830	4193264	4194163	-1	0.028	11.91	1.72			U--
xkdQ	BSU12700	1339632	1340609	1	0.083	8.42	1.72	0.53	3.2	UDU
ytoI	BSU29270	2997301	2998620	-1	0.052	10.29	1.71			U--
ywqM	BSU36160	3723454	3724335	1	0.073	8.37	1.71			U--
bipA	BSU14770	1546121	1547959	1	0.044	13.43	1.71	1.5		UU-
yyzN	BSU40139	4123931	4124089	1	0.067	9.28	1.71			U--
yodL	BSU19640	2136538	2136852	-1	0.046	9.98	1.71			U--
xkdU	BSU12740	1342380	1342958	1	0.059	8.32	1.71	0.53	3.29	UDU
guaB	BSU00090	15915	17381	1	0.081	14.38	1.71			U--
yoqT	BSU20520	2193827	2193976	1	0.081	7.18	1.71	1.8		UU-
treR	BSU07820	853556	854272	1	0.028	11.45	1.71			U--
sigG	BSU15330	1605630	1606412	1	0.046	7.85	1.7	1.6	3.06	UUU
trxB	BSU34790	3573207	3574157	-1	0.036	11.97	1.7		3.09	U-U
mraW	BSU15140	1580622	1581557	1	0.024	13.55	1.7			U--
rocD	BSU40340	4144301	4145506	-1	0.024	10.12	1.7	1.5		UU-
yqcK	BSU25800	2656816	2657256	-1	0.081	9.78	1.7	1.8		UU-
rapJ	BSU02820	304430	305551	1	0.031	10.88	1.7			U--
pyrG	BSU37150	3810693	3812300	-1	0.023	12.7	1.7	1.6		UU-
argS	BSU37330	3833650	3835320	-1	0.049	12.55	1.7			U--
yabS	BSU00650	73106	73843	1	0.052	8.77	1.7		2.08	U-U
yceI	BSU02950	317725	318927	1	0.052	12.38	1.7			U--
gutP	BSU06160	668601	669992	1	0.044	7.83	1.7			U--
xkdT	BSU12730	1341350	1342396	1	0.049	8.32	1.7	0.56	3.28	UDU
ydiL	BSU06010	648930	649664	-1	0.081	11.33	1.69		2.65	U-U
phoB	BSU05740	620097	621485	-1	0.052	7.87	1.69		3.66	U-U
ywrC	BSU36110	3720925	3721401	1	0.073	9.34	1.69			U--
gpsA	BSU22830	2389151	2390188	-1	0.049	13.06	1.69			U--
nth	BSU22340	2344755	2345414	-1	0.049	11.89	1.68			U--
phrC	BSU03780	429963	430085	1	0.046	12.12	1.68			U--
xynB	BSU17580	1888774	1890375	1	0.028	8.21	1.68	0.11		UD-
ypfA	BSU22910	2397019	2397672	-1	0.049	10.43	1.68			U--
divIB	BSU15240	1593704	1594495	1	0.028	11.87	1.68		4.02	U-U
pksS	BSU17230	1858566	1859783	-1	0.073	10.51	1.68			U--
licR	BSU38600	3962003	3963928	-1	0.052	10.03	1.68			U--
nrdE	BSU17380	1868969	1871071	1	0.022	13.21	1.68			U--
xkzA	BSU12749	1342955	1343227	1	0.067	8.41	1.67		2.49	U-U
scoC	BSU09990	1073106	1073717	-1	0.073	12.95	1.67		0.29	U-D
yybC	BSU40690	4181982	4182461	1	0.081	8.9	1.67			U--
ctrA	BSU09460	1023350	1024747	1	0.049	12.6	1.67			U--
ybdG	BSU01990	220279	221256	1	0.036	9.06	1.67			U--
hemA	BSU28170	2877766	2879133	-1	0.083	13.35	1.67			U--
bscR	BSU27170	2777070	2777654	-1	0.052	9.49	1.67		10.72	U-U
yxaI	BSU39960	4104444	4104899	1	0.028	12.74	1.67		0.09	U-D
rsbS	BSU04680	520237	520602	1	0.022	12.22	1.67			U--
ansR	BSU23590	2456990	2457340	1	0.024	9.4	1.67			U--
ygzD	BSU08899	966671	966871	-1	0.073	10.62	1.66			U--
rsbT	BSU04690	520606	521007	1	0.028	12.72	1.66			U--
sspA	BSU29570	3025445	3025654	-1	0.028	12.21	1.66			U--
yhjM	BSU10560	1129715	1130704	1	0.044	10.99	1.66			U--
azlB	BSU26720	2729753	2730226	-1	0.028	9.61	1.66			U--
yvfU	BSU34060	3495876	3496478	-1	0.073	9.58	1.66			U--
gltR	BSU26670	2725837	2726727	1	0.049	8.95	1.66			U--
yobL	BSU19000	2071754	2073556	-1	0.067	10.19	1.66			U--
acuC	BSU29710	3041392	3042555	1	0.081	10.56	1.66			U--
ykzG	BSU14540	1524791	1525000	-1	0.028	13.95	1.66			U--
yeaC	BSU06330	688184	689146	1	0.073	10.3	1.66			U--
exuR	BSU12370	1308802	1309803	1	0.052	10.05	1.65			U--
yqzH	BSU23720	2465966	2466172	1	0.036	9.6	1.65			U--
ruvA	BSU27740	2836165	2836770	-1	0.081	11.76	1.65			U--
yrkO	BSU26440	2705398	2706615	1	0.028	8.08	1.65			U--
yhzG	BSU09259	1000027	1000218	1	0.044	7.9	1.65			U--
ylaF	BSU14760	1545820	1546008	-1	0.054	13.16	1.65			U--
yfjO	BSU08020	873402	874802	1	0.073	11.45	1.65		2.11	U-U
yccF	BSU02720	293499	294575	1	0.036	12.28	1.65			U--
cwlK	BSU02810	303804	304307	-1	0.052	9.37	1.65			U--
bioYB	BSU32030	3294270	3294872	1	0.073	14.57	1.65			U--
sigF	BSU23450	2443429	2444196	-1	0.073	8.97	1.65			U--
amyC	BSU30290	3100031	3100861	1	0.036	8.02	1.64		2.03	U-U
ycbL	BSU02550	278377	279057	1	0.022	8.92	1.64			U--
sigX	BSU23100	2414627	2415211	-1	0.052	10.2	1.64			U--
yabD	BSU00390	47706	48473	1	0.056	10.87	1.64			U--
yviA	BSU35480	3643664	3644509	-1	0.022	11.45	1.64			U--
yaaL	BSU00220	29481	29705	1	0.028	11.02	1.64			U--
ywjG	BSU37140	3810090	3810611	1	0.046	10.83	1.64			U--
ybdJ	BSU02000	221258	221929	1	0.031	9.34	1.64			U--
rsbQ	BSU34100	3499541	3500350	1	0.022	10.01	1.64			U--
rsiW	BSU01740	195426	196052	1	0.073	13.73	1.63			U--
ywbA	BSU38390	3938307	3939641	-1	0.081	7.77	1.63		2.46	U-U
ctpA	BSU19590	2131902	2133302	-1	0.081	13.57	1.63			U--
ywbF	BSU38340	3934358	3935557	1	0.028	10.18	1.63			U--
yngK	BSU18280	1958027	1959559	-1	0.028	7.37	1.63			U--
spo0B	BSU27930	2853981	2854559	-1	0.081	12.58	1.63			U--
ydeD	BSU05160	562502	563461	1	0.031	8.23	1.63			U--
cotW	BSU11770	1251273	1251590	-1	0.073	7.86	1.63			U--
ypkP	BSU21800	2295982	2296602	-1	0.081	11.39	1.63			U--
ykuK	BSU14110	1484466	1484984	1	0.088	13.01	1.62			U--
flgC	BSU16190	1691667	1692119	1	0.028	13.77	1.62		0.33	U-D
adcB	BSU02870	310000	310842	1	0.081	10.29	1.62			U--
thyB	BSU21820	2297106	2297900	-1	0.073	11.04	1.62			U--
ykfD	BSU13000	1368844	1369833	1	0.036	9.42	1.62			U--
yknU	BSU14320	1499889	1501646	1	0.052	8.08	1.62			U--
murB	BSU15230	1592663	1593574	1	0.036	13	1.62		4.87	U-U
ftsL	BSU15150	1581597	1581950	1	0.022	13.77	1.62			U--
ykaA	BSU12850	1350482	1351099	-1	0.081	13.43	1.62			U--
sigY	BSU38700	3970312	3970848	-1	0.081	9.6	1.61			U--
sdpI	BSU33780	3466434	3467057	-1	0.036	10.04	1.61			U--
ydeN	BSU05260	573452	574024	-1	0.036	10.15	1.61			U--
coaBC	BSU15700	1642851	1644071	1	0.022	10.61	1.61	1.5	2.67	UUU
hrcA	BSU25490	2628606	2629637	-1	0.036	13.46	1.61		2.85	U-U
ylbN	BSU15070	1575264	1575782	1	0.081	15.64	1.61			U--
ysnA	BSU28360	2900545	2901141	-1	0.073	12.69	1.61			U--
pbpB	BSU15160	1581947	1584097	1	0.028	12.71	1.61			U--
sfp	BSU03570	407638	408135	-1	0.028	10.44	1.6			U--
yuxK	BSU31500	3235806	3236219	1	0.088	12.35	1.6			U--
endB	BSU04650	518657	518938	1	0.028	14.14	1.6			U--
yvcT	BSU34680	3562566	3563543	1	0.083	12.27	1.6	1.6		UU-
sspF	BSU00450	53183	53368	1	0.081	9.2	1.6		4.18	U-U
yrzO	BSU26619	2720526	2720669	-1	0.073	8.06	1.6			U--
