# Supplementary material for: Bacillus subtilis RNase Y Activity In Vivo Analysed by Tiling Microarrays
Source: PLoS One. 2013 Jan 10;8(1):e54062. doi: 10.1371/journal.pone.0054062 (PMC3542257; doi:10.1371/journal.pone.0054062)
Supplement: Table S2 — Fold changes (>1.6x) in annotated genes whose mRNAs are less abundant under RNase Y depletion. The genes are listed in decreasing order with respect to fold decrease in mRNA following depletion of RNase Y compared to a strain expressing RNase Y wild type levels. The last three columns compare the fold decrease in expression levels of each gene identified here with those observed in the Lehnik-Habrink (2011) and Durand (2012) studies, respectively. The conclusions drawn for the differential expression of each gene in the respective studies is shown in the last column (U = up, D = down, − = not modified). (XLSX) [file pone.0054062.s005.xlsx]

## Sheet: Feuil1
Name	Locustag	Start	End	Strand	Effect RNase Y	EfRNaseYlocalFDR	reflevel	Lehnik-Habrink	Durand	Compare Laalami/Lehnik-Habrink/Durand
rny (ymdA)	BSU16960	1767310	1768872	1	-103.061	0.0216105	15.1834	-13.2	-50.0067	DDD
comGB	BSU24720	2557983	2558954	-1	-46.7145	0.0216105	12.9319	-1.9	-0.703002	DD-
comGD	BSU24700	2557252	2557683	-1	-43.7209	0.0216105	12.8048	-1.8	-0.746364	DD-
comGA	BSU24730	2559007	2560077	-1	-43.3933	0.0216105	13.0664	-1.7	-0.785482	DD-
comGC	BSU24710	2557673	2557969	-1	-42.6567	0.0216105	12.8513	-1.8	-0.759941	DD-
comGF	BSU24680	2556512	2556895	-1	-35.7383	0.0216105	12.7249	-2	-0.798329	DD-
comGE	BSU24690	2556921	2557268	-1	-35.5999	0.0216105	13.0522	-1.9	-0.715272	DD-
ymdB	BSU16970	1768941	1769735	1	-31.4165	0.0216105	11.9959	-8	-1.21475	DD-
comGG	BSU24670	2556137	2556511	-1	-31.0582	0.0281367	12.48	-2.1	-0.978453	DD-
yqzE	BSU24660	2555887	2556066	-1	-26.3467	0.0239953	12.6478	-1.9	-0.920747	DD-
bmrU	BSU24000	2493662	2494555	1	-21.0252	0.0284203	11.966		-1.02197	D--
ywjC	BSU37210	3818906	3819178	1	-17.7162	0.0538413	11.9602		-1.71027	D--
ykzI	BSU14660	1537113	1537301	1	-17.5865	0.0435247	12.9945		-1.33398	D--
mgsR	BSU24770	2564026	2564406	-1	-15.2074	0.0538413	14.8966		-1.60772	D--
ywzA	BSU38180	3918777	3919022	1	-14.9684	0.0456093	12.2275		-0.656755	D--
yfhK	BSU08570	928803	929321	1	-14.0851	0.0516742	11.7871		-1.3814	D--
csbD	BSU36670	3770104	3770292	-1	-13.9365	0.0516742	12.0044		-1.31409	D--
comFA	BSU35470	3642167	3643558	-1	-13.3318	0.0216105	12.3124		-0.887044	D--
csbC	BSU39810	4088002	4089387	1	-13.1802	0.0538413	12.067		-0.747739	D--
nhaX	BSU09690	1044373	1044873	-1	-12.7476	0.0516742	12.9343	-0.588235	-0.862925	DU-
ywiE	BSU37240	3821570	3823072	-1	-11.2111	0.0355742	11.8429		-1.54289	D--
ybyB	BSU02110	230819	231079	-1	-10.4839	0.0516742	13.8793		-2.20376	D--
yflT	BSU07550	827455	827802	1	-10.0774	0.0516742	12.4002		-1.1355	D--
yjzE	BSU11839	1256109	1256363	1	-9.89466	0.0456093	14.7343		-2.99675	D--
yyzH	BSU40529	4166815	4166964	-1	-9.78655	0.0435247	11.3061		-0.893577	D--
ycbP	BSU02590	281769	282155	-1	-9.45449	0.0284203	11.997	-1.5	-0.513872	DD-
dps	BSU30650	3136238	3136675	-1	-8.98769	0.0435247	14.8176	-1.9	-4.22101	DD-
ywsB	BSU35970	3707144	3707680	1	-8.62396	0.0538413	12.9924		-1.69433	D--
spbC	BSU33770	3465776	3466387	1	-8.47874	0.0812106	14.9387	-3.3	-1.48167	DD-
ssbB	BSU36310	3740206	3740547	-1	-8.43185	0.0216105	13.8593		-1.6145	D--
comEA	BSU25590	2640513	2641130	-1	-8.22491	0.0216105	11.565		-0.651887	D--
gspA	BSU38430	3944560	3945420	-1	-8.0895	0.0669684	13.3046		-0.896729	D--
yuaB	BSU31080	3187503	3188048	1	-7.81286	0.0516742	11.9754	-2.3	-4.90676	DDD
katE	BSU39050	4008143	4010203	-1	-7.68689	0.0730195	10.9833		-0.855986	D--
yflA	BSU07750	844770	846185	1	-7.67624	0.0669684	11.1253		-0.622978	D--
tlpA	BSU31250	3208280	3210268	-1	-7.52478	0.0516742	12.4039	-2.1	-0.550514	DD-
ycdF	BSU02830	305658	306434	1	-7.46375	0.0730195	10.5851		-1.06231	D--
yxbG	BSU39840	4091845	4092666	1	-7.45651	0.0589669	10.2401		-0.540422	D--
estA	BSU02700	292205	292843	1	-7.34188	0.083003	14.0342	-3	-6.77368	DDD
yczO	BSU04039	455771	455935	-1	-7.29572	0.0516742	12.1347		-1.06706	D--
ykgA	BSU13020	1371015	1371875	-1	-7.2516	0.0730195	10.2855		-0.922929	D--
gsiB	BSU04400	494506	494877	1	-7.14805	0.0669684	13.368		-2.48397	D--
rocG	BSU37790	3880740	3882014	-1	-7.02574	0.0435247	11.0413	-1.8	-1.89314	DD-
yqxL	BSU24740	2560489	2561442	-1	-6.85117	0.0435247	10.4364		-0.860177	D--
aslA	BSU39900	4098150	4098419	1	-6.80314	0.0538413	12.7242	-2.4	-0.800035	DD-
comC	BSU28070	2864426	2865172	-1	-6.76599	0.0216105	9.6504		-0.500767	D--
ohrB	BSU13160	1382020	1382430	1	-6.71506	0.0538413	12.8332		-1.01452	D--
yvgO	BSU33410	3427802	3428287	1	-6.68441	0.0312984	10.0485		-0.259692	D-U
yhdN	BSU09530	1030265	1031260	1	-6.44665	0.0669684	12.6639		-0.745182	D--
ywtG	BSU35830	3692533	3693906	-1	-6.40589	0.0516742	10.2296		-0.572716	D--
nin	BSU03420	371729	372127	-1	-6.26211	0.0216105	12.6501	-1.5	-1.42534	DD-
yxbB	BSU39890	4097416	4098150	1	-5.99974	0.0516742	13.0869	-2.5	-0.683351	DD-
ywmE	BSU36720	3774400	3774561	-1	-5.95747	0.0516742	10.2858		-0.604964	D--
csbB	BSU08600	930818	931807	1	-5.79316	0.0435247	12.4822		-1.5594	D--
ydaP	BSU04340	488830	490554	1	-5.70371	0.0730195	11.0828		-0.512783	D--
comEC	BSU25570	2637543	2639873	-1	-5.61233	0.0281367	10.5797	-1.7	-0.474464	DDU
ytaB	BSU30930	3163237	3163704	1	-5.46568	0.0355742	10.6633		-0.49657	D--
yoxC	BSU18510	2019421	2019726	1	-5.42736	0.083003	11.7014		-0.954177	D--
yvaA	BSU33530	3444329	3445405	1	-4.99263	0.0456093	12.7781		-1.24723	D--
yxnB	BSU39910	4098423	4098905	1	-4.84468	0.0730195	12.3298	-2.4	-0.695403	DD-
ydaD	BSU04190	471709	472569	1	-4.75271	0.0812106	9.6857		-0.663639	D--
sdpA	BSU33750	3464289	3464765	1	-4.6343	0.0884756	12.754	-2.6	-1.78583	DD-
ydaS	BSU04370	492654	492911	-1	-4.45199	0.0456093	10.7429		-0.455267	D--
yfkE	BSU07920	865205	866260	1	-4.40762	0.0730195	9.76195		-0.551017	D--
yfkM	BSU07850	859745	860263	1	-4.35448	0.0669684	11.4155		-0.715643	D--
yerA	BSU06560	713664	715406	1	-4.34709	0.0516742	10.2414	-1.9	-1.02194	DD-
cypC	BSU02100	229525	230778	1	-4.34468	0.0812106	10.2295		-0.575429	D--
ctc	BSU00520	58783	59397	1	-4.17854	0.0355742	15.4125		-2.89165	D-D
hisH	BSU34890	3585051	3585689	-1	-4.15155	0.0355742	13.5161		-1.13201	D--
ylqB	BSU15960	1671166	1671651	-1	-4.09539	0.0284203	15.4892	-2.1	-0.282965	DDU
xynA	BSU18840	2054599	2055240	-1	-4.06498	0.0284203	12.7171	-1.6	-3.09586	DDD
yqhB	BSU24750	2561585	2562913	1	-4.05724	0.0538413	9.61575		-0.794042	D--
asnH	BSU39920	4098926	4101169	1	-4.01625	0.0669684	11.0224	-2.3	-0.697983	DD-
nucA	BSU03430	372154	372597	-1	-3.96	0.0435247	13.4657		-3.51436	D-D
comK	BSU10420	1117109	1117687	1	-3.92312	0.0239953	12.4857	-1.6	-1.04283	DD-
hisA	BSU34880	3584317	3585054	-1	-3.86562	0.0355742	13.6133		-1.26422	D--
rocA	BSU37780	3878966	3880513	-1	-3.8608	0.0456093	10.3321	-1.6	-1.28119	DD-
hisB	BSU34900	3585690	3586274	-1	-3.83028	0.0435247	13.6166		-1.29908	D--
hisI	BSU34860	3582936	3583565	-1	-3.72154	0.0284203	13.8532	-1.5	-1.20239	DD-
yybO	BSU40570	4170045	4171352	1	-3.68279	0.0284203	8.8824		-0.450112	D--
hisF	BSU34870	3583562	3584320	-1	-3.57415	0.0355742	13.7769	-1.5	-0.874542	DD-
hisD	BSU34910	3586271	3587554	-1	-3.57093	0.0355742	13.5547		-0.946016	D--
hisG	BSU34920	3587551	3588192	-1	-3.54848	0.0516742	13.2027		-0.955846	D--
yxbD	BSU39870	4095356	4095835	-1	-3.52751	0.0538413	10.328	-1.9	-1.28274	DD-
yfhL	BSU08580	929406	929738	1	-3.39662	0.0435247	10.8872	-1.6	-1.39189	DD-
csbX	BSU27760	2837469	2838776	-1	-3.3159	0.0355742	9.7082		-0.798148	D--
rsbV	BSU04710	522088	522417	1	-3.30134	0.0498086	14.8001		-1.08032	D--
skfA	BSU01910	213941	214108	1	-3.22388	0.0884756	12.8872		-3.59477	D-D
ybfO	BSU02310	249979	251319	1	-3.21853	0.083003	9.9274	-2.1	-1.08036	DD-
ohrA	BSU13140	1380978	1381403	1	-3.16861	0.0435247	9.6863	-1.7	-5.15225	DDD
rsbW	BSU04720	522414	522896	1	-3.10426	0.0730195	14.8662		-1.11851	D--
ctaD	BSU14900	1561569	1563437	1	-3.09534	0.0812106	10.4231	-2.1	-0.969944	DD-
yoxB	BSU18520	2019797	2020567	1	-3.08474	0.083003	8.89915		-0.849402	D--
opuBD	BSU33700	3459806	3460486	-1	-3.07183	0.0730195	10.8192	-1.5	-0.487548	DDU
coiA	BSU11530	1229915	1231036	1	-3.06163	0.0355742	8.7941	-1.6	-0.43684	DDU
yitM	BSU11040	1182448	1183032	-1	-3.06163	0.0456093	10.8169	-1.6	-0.954317	DD-
purH	BSU06520	708594	710132	1	-3.06121	0.0233423	15.2022		-2.51784	D--
yjlB	BSU12270	1297726	1298223	1	-3.05781	0.0355742	10.8872		-0.836403	D--
katX	BSU38630	3964997	3966640	1	-3.04301	0.0516742	9.16205		-0.569336	D--
yobB	BSU18820	2050689	2050952	1	-3.03574	0.0516742	9.9654		-1.10355	D--
ydaG	BSU04220	473803	474225	1	-3.02954	0.0730195	13.3355		-1.60259	D--
truB	BSU16660	1736886	1737815	1	-3.00872	0.0812106	10.9394	-1.6	-2.28069	DDD
yxaJ	BSU39950	4103762	4104187	-1	-2.97863	0.0812106	10.9315	-2.2	-1.38423	DD-
ybdO	BSU02050	225064	226248	1	-2.9558	0.0498086	13.1907	-1.8	-0.672823	DD-
ydjJ	BSU06220	674832	675857	-1	-2.94741	0.0730195	8.45675		-0.514402	D--
yfhF	BSU08510	924633	925544	-1	-2.93457	0.0516742	10.009		-0.453201	D-U
yxaL	BSU39940	4102429	4103661	-1	-2.91875	0.0884756	11.6674	-2.1	-2.44777	DDD
antE	BSU25220	2602979	2603275	1	-2.91299	0.0355742	8.7919		-0.753132	D--
purN	BSU06510	708010	708597	1	-2.90845	0.0355742	14.8096		-2.39742	D--
sunA	BSU21480	2269521	2269691	-1	-2.89809	0.0486001	15.4771	-1.8	-17.5145	DDD
yfhM	BSU08590	929725	930585	1	-2.84327	0.0486001	10.4017	-1.6	-1.24252	DD-
ymzB	BSU17240	1860014	1860370	-1	-2.80626	0.0516742	11.2581	-1.6	-0.943687	DD-
yrvJ	BSU27580	2818494	2820050	1	-2.805	0.0435247	12.6824	-1.6	-0.916684	DD-
cwlS	BSU19410	2115425	2116669	-1	-2.76705	0.083003	12.2936	-1.6	-1.67092	DD-
purD	BSU06530	710148	711416	1	-2.74861	0.0516742	14.7633		-1.54748	D--
cydC	BSU38740	3975088	3976791	-1	-2.70992	0.0812106	9.7499	-2.1	-3.62234	DD-
yugU	BSU31280	3213854	3214252	-1	-2.70401	0.0538413	10.6559		-0.941953	D--
kipR	BSU04100	461615	462367	1	-2.69783	0.0516742	11.1788		-0.945937	D--
yolB	BSU21530	2272534	2272890	-1	-2.67307	0.0516742	15.3082	-1.5	-1.85528	DD-
yorP	BSU20300	2174104	2174319	-1	-2.66336	0.0812106	9.0442	-0.666667	-0.776847	DU-
yycD	BSU40450	4159005	4159205	1	-2.62797	0.0812106	8.5936		-0.353565	D--
csn	BSU26890	2747984	2748817	-1	-2.62743	0.0216105	11.6057	-1.8	-1.77668	DD-
hisZ	BSU34930	3588185	3589360	-1	-2.59215	0.0669684	12.6906		-0.751829	D--
yxbC	BSU39880	4095915	4096907	-1	-2.58605	0.0730195	12.4274	-1.5	-0.919528	DD-
ycbJ	BSU02520	275838	276758	1	-2.58121	0.0281367	12.5233		-0.826103	D--
purM	BSU06500	706973	708013	1	-2.57657	0.0730195	14.4301		-2.51337	D--
ymaE	BSU17250	1860449	1861273	-1	-2.54118	0.0669684	11.0765	-1.6	-0.895411	DD-
yorQ	BSU20290	2173956	2174111	-1	-2.53309	0.0730195	9.0471		-0.860952	D--
yheH	BSU09720	1047072	1049093	1	-2.52424	0.0233423	14.3728		-1.90418	D--
purF	BSU06490	705441	706871	1	-2.50238	0.0669684	14.9604		-3.35809	D-D
yheI	BSU09710	1045318	1047075	1	-2.49796	0.0281367	14.4321		-1.98055	D--
ydzJ	BSU06269	680907	681065	-1	-2.47976	0.0205744	9.4678		-0.838611	D--
purL	BSU06480	703237	705465	1	-2.44587	0.0812106	14.7507		-4.2095	D-D
glpD	BSU09300	1004975	1006642	1	-2.44409	0.0516742	9.93785	-1.6	-0.400929	DD-
yolA	BSU21540	2272896	2273363	-1	-2.44054	0.0730195	15.2848	-1.5	-1.91052	DD-
yfkT	BSU07760	846182	847258	-1	-2.43758	0.0812106	8.2262		-0.605674	D--
bofC	BSU27750	2836909	2837421	-1	-2.39438	0.0516742	8.78315	-1.5	-0.690862	DD-
purQ	BSU06470	702570	703253	1	-2.39189	0.0730195	14.5164		-4.38595	D-D
ysdA	BSU28840	2951898	2952167	-1	-2.38849	0.0486001	10.6449		-0.956359	D--
ctaF	BSU14920	1564063	1564395	1	-2.38717	0.0730195	10.256	-2	-1.30178	DD-
kipA	BSU04090	460592	461599	1	-2.37718	0.0312984	11.4246		-0.96485	D--
purS	BSU06460	702319	702573	1	-2.35978	0.0516742	14.6306		-6.12519	D-D
yxkH	BSU38800	3983187	3984026	-1	-2.34803	0.0435247	10.4655	-1.5	-0.640291	DD-
yuzH	BSU31279	3213342	3213596	-1	-2.34299	0.0456093	10.0715		-1.04147	D--
purA	BSU40420	4155433	4156725	-1	-2.33504	0.0730195	14.052		-4.29981	D-D
glpT	BSU02140	233994	235328	-1	-2.29112	0.0730195	8.16045	-2	-14.4784	DDD
ykuL	BSU14130	1485453	1485896	1	-2.26506	0.0216105	9.97085		-1.52509	D--
yorR	BSU20280	2173459	2173956	-1	-2.26059	0.0498086	8.5659	-0.5	-0.745725	DU-
yorA	BSU20450	2188204	2189964	-1	-2.25332	0.0284203	8.19465	-0.666667	-1.42671	DU-
phrH	BSU06839	752079	752252	1	-2.2456	0.0516742	12.7316		-0.69962	D--
yvrN	BSU33260	3412128	3413357	-1	-2.22924	0.0538413	12.9778	-1.5	-1.86719	DD-
rocB	BSU37770	3877192	3878892	-1	-2.19558	0.0456093	8.74425		-0.83162	D--
rtpA	BSU02530	277160	277321	1	-2.18291	0.0812106	9.72365		-1.25772	D--
leuA	BSU28280	2892138	2893694	-1	-2.17242	0.0516742	14.9303	-1.5	-1.35215	DD-
yxzE	BSU38790	3982973	3983173	1	-2.14578	0.0812106	10.1022	-1.7	-1.72798	DD-
yvrO	BSU33270	3413350	3414039	-1	-2.1297	0.0669684	12.7354	-1.6	-1.83319	DD-
purC	BSU06450	701601	702326	1	-2.12226	0.0730195	14.9401		-6.13825	D-D
yorS	BSU20270	2172932	2173450	-1	-2.11961	0.0516742	8.15405	-0.357143	-0.580356	DU-
ywoB	BSU36500	3756044	3756508	-1	-2.11103	0.0812106	8.6836		-1.17359	D--
opuBA	BSU33730	3462105	3463250	-1	-2.11089	0.0589669	10.1454		-0.59876	D--
ytrF	BSU30410	3113979	3115289	-1	-2.10512	0.0281367	12.5501		-3.65236	D-D
yocJ	BSU19230	2096350	2096976	-1	-2.1038	0.0516742	11.4137		-3.38647	D-D
ywcA	BSU38240	3924225	3925766	1	-2.09362	0.0216105	7.93845		-0.516402	D--
yjfB	BSU12120	1283169	1283336	-1	-2.09058	0.0284203	13.3452		-0.843404	D--
ytrD	BSU30430	3115989	3116966	-1	-2.07635	0.0812106	10.6883		-1.71597	D--
yhcI	BSU09090	983229	984170	1	-2.07125	0.0281367	10.7644		-1.73587	D--
licB	BSU38590	3961566	3961874	-1	-2.06795	0.0216105	8.4602		-1.26458	D--
yuzA	BSU31380	3224864	3225100	1	-2.06229	0.0812106	8.5864		-0.306958	D--
serS	BSU00130	20880	22157	1	-2.03927	0.0516742	13.0478	-1.5	-1.73138	DD-
yesL	BSU06940	758093	758722	1	-2.0188	0.0205744	7.78735		-0.795393	D--
rapH	BSU06830	750959	752089	1	-2.00959	0.0355742	12.9319	-1.6	-0.797355	DD-
lpdV	BSU24060	2500104	2501528	-1	-2.00771	0.0884756	12.3541	-1.8	-0.98953	DD-
cypX	BSU35060	3602588	3603805	-1	-1.99502	0.0812106	10.1799		-0.610405	D--
yesK	BSU06930	757676	757978	1	-1.97918	0.0216105	8.1906		-1.06509	D--
acpA	BSU15920	1665337	1665570	1	-1.975	0.0486001	15.6057		-2.88589	D-D
yvrE	BSU33200	3405664	3406542	-1	-1.97383	0.0284203	12.18		-0.894885	D--
lcfA	BSU28560	2918646	2920328	-1	-1.96619	0.083003	10.5213		-0.699581	D--
yoaB	BSU18540	2021223	2022467	-1	-1.96278	0.0812106	12.2813	-2	-0.6498	DD-
yvzG	BSU35319	3631763	3632140	-1	-1.94841	0.0281367	14.3916		-0.741056	D--
yczI	BSU04120	463245	463490	1	-1.94477	0.0812106	8.9069	-1.5	-1.38333	DD-
leuD	BSU28250	2888940	2889539	-1	-1.93542	0.0435247	14.3377	-1.8	-0.692395	DD-
flhA	BSU16390	1707714	1709747	1	-1.92987	0.0456093	13.8589		-3.12454	D-D
rplV	BSU01210	138497	138838	1	-1.92612	0.0730195	16.2886		-1.06583	D--
ytrE	BSU30420	3115279	3115974	-1	-1.92466	0.0812106	11.9737		-2.62403	D-D
yciB	BSU03350	365170	365754	1	-1.91043	0.0312984	7.90925	-1.5	-0.928779	DD-
phoE	BSU10340	1108736	1109317	-1	-1.9101	0.0284203	13.11		-0.526976	D--
msmX	BSU38810	3984133	3985230	-1	-1.90918	0.0355742	9.43645		-1.09458	D--
ylxH	BSU16410	1710838	1711734	1	-1.90851	0.0538413	13.8354		-2.97747	D-D
fliT	BSU35320	3632150	3632491	-1	-1.90488	0.0281367	14.882		-1.00536	D--
cheC	BSU16450	1715344	1715973	1	-1.89849	0.0355742	13.8764		-2.13213	D-D
rpoA	BSU01430	148931	149875	1	-1.8973	0.0233423	16.3467		-1.11112	D--
ykzN	BSU13169	1382457	1382627	1	-1.88963	0.0456093	8.5194		-0.540175	D--
yhcH	BSU09080	982319	983236	1	-1.88492	0.0456093	11.0048		-1.97134	D--
slrR	BSU34380	3530101	3530559	1	-1.87592	0.083003	8.09815	-4.3	-0.877	DD-
bkdAB	BSU24040	2498093	2499076	-1	-1.87482	0.0233423	12.5661	-1.6	-0.913215	DD-
yhfS	BSU10350	1109388	1110482	-1	-1.86807	0.0205744	13.4621		-1.05017	D--
alaS	BSU27410	2798174	2800810	-1	-1.86445	0.0233423	13.134		-1.8832	D--
leuC	BSU28260	2889552	2890970	-1	-1.86361	0.0281367	14.9294	-1.5	-0.991102	DD-
yheF	BSU09740	1049801	1049926	-1	-1.86219	0.0812106	7.2114		-0.420483	D-U
pksL	BSU17190	1807921	1821537	1	-1.86129	0.0730195	9.54465		-0.809627	D--
rplR	BSU01320	142974	143336	1	-1.85864	0.0281367	16.3666		-1.0316	D--
ycbK	BSU02540	277342	278280	1	-1.85671	0.083003	8.86805		-0.666709	D--
yhfT	BSU10360	1110479	1111918	-1	-1.85472	0.083003	12.8553		-1.0751	D--
secY	BSU01360	144527	145822	1	-1.85427	0.0312984	15.9		-1.29779	D--
pksM	BSU17200	1821553	1834341	1	-1.85318	0.0730195	9.175		-0.902778	D--
thrS	BSU28950	2959257	2961188	-1	-1.85125	0.0812106	13.246	-1.6	-1.45647	DD-
ytdP	BSU30150	3083441	3085759	1	-1.8508	0.0205744	8.21685		-0.798896	D--
yqxI	BSU25890	2663929	2664408	-1	-1.8501	0.0516742	12.8643	-1.7	-1.68313	DD-
yjgB	BSU12150	1284870	1285445	-1	-1.84766	0.0812106	7.7602		-0.592749	D--
yorT	BSU20260	2172781	2172900	-1	-1.84255	0.0516742	7.81075	-0.333333	-0.730646	DU-
comFC	BSU35450	3641125	3641814	-1	-1.83993	0.0516742	12.5119		-1.01635	D--
tlpC	BSU03440	372771	374492	-1	-1.83948	0.0669684	9.5726		-0.778575	D--
leuB	BSU28270	2891020	2892117	-1	-1.83674	0.0516742	14.9687	-1.5	-1.36263	DD-
cysI	BSU33430	3430598	3432313	-1	-1.83649	0.0284203	13.9892		-0.844894	D--
yokF	BSU21610	2279977	2280867	1	-1.83299	0.0730195	11.0135	-1.7	-6.18675	DDD
yscB	BSU28890	2953795	2954460	1	-1.83045	0.0812106	12.514		-0.561242	D--
yweA	BSU37800	3882191	3882655	-1	-1.82887	0.0284203	14.0782		-2.51628	D--
ypqP	BSU19810	2151626	2152045	1	-1.82735	0.0216105	7.98295		-0.704007	D--
bkdAA	BSU24050	2499090	2500082	-1	-1.82469	0.0281367	12.6547	-1.6	-1.00173	DD-
yxeQ	BSU39460	4055536	4056873	-1	-1.82071	0.0812106	10.3128	-2.1	-0.301685	DD-
fliY	BSU16320	1702672	1703808	1	-1.81315	0.0435247	14.6248		-4.82465	D-D
yqjF	BSU23900	2484911	2485639	1	-1.81221	0.0812106	8.7836		-0.450198	D--
flhF	BSU16400	1709747	1710847	1	-1.80632	0.0516742	14.0139		-3.75759	D-D
rplF	BSU01310	142402	142941	1	-1.80113	0.0216105	16.3188		-1.02058	D--
rbfA	BSU16650	1736451	1736804	1	-1.80094	0.0557506	12.894	-1.5	-1.08134	DD-
rpsK	BSU01420	148359	148754	1	-1.79994	0.0216105	16.2542		-1.01751	D--
glyS	BSU25260	2605730	2607769	-1	-1.79664	0.0538413	13.2453	-1.5	-1.31785	DD-
folC	BSU28080	2865312	2866604	-1	-1.79409	0.0281367	12.1326		-1.398	D--
cheA	BSU16430	1712815	1714833	1	-1.7916	0.0284203	14.1198		-3.31884	D-D
fliS	BSU35330	3632488	3632889	-1	-1.78856	0.0312984	14.4777		-0.872227	D--
rpsC	BSU01220	138842	139498	1	-1.78695	0.0284203	16.3131		-1.03638	D--
flhB	BSU16380	1706599	1707681	1	-1.78404	0.0281367	13.808		-3.45106	D-D
exoAA	BSU40880	4197780	4198538	-1	-1.7804	0.0669684	8.9515		-1.42878	D--
yvbX	BSU34020	3491655	3492689	-1	-1.78009	0.0812106	12.8551	-1.5	-5.23601	DDD
rplQ	BSU01440	149953	150315	1	-1.77941	0.0281367	16.4194		-1.08836	D--
natB	BSU02760	297170	298330	1	-1.77596	0.0486001	9.23525		-2.4561	D--
fliM	BSU16310	1701684	1702682	1	-1.77553	0.0355742	14.7986		-4.38239	D-D
ytxK	BSU29480	3016646	3017635	-1	-1.77461	0.0589669	11.6945		-0.827522	D--
coxA	BSU27830	2843931	2844527	-1	-1.7719	0.0538413	10.4322		-1.44813	D--
gudD	BSU02490	271800	273167	1	-1.76534	0.0281367	8.03795		-0.537628	D--
cheV	BSU14010	1473605	1474516	1	-1.76327	0.0216105	12.9783		-0.575036	D--
rplP	BSU01230	139500	139934	1	-1.76033	0.0284203	16.3773		-1.08051	D--
splB	BSU13930	1461770	1462798	1	-1.75218	0.0284203	9.03795		-1.82599	D--
folEB	BSU03340	364259	365173	1	-1.75084	0.0216105	7.7294	-1.5	-0.591668	DD-
mtbP	BSU20250	2171401	2172732	-1	-1.75024	0.0281367	7.6655	-0.25641	-0.683856	DU-
fliD	BSU35340	3632911	3634407	-1	-1.74497	0.0456093	14.3874		-1.11595	D--
yopM	BSU20840	2208328	2208528	-1	-1.74442	0.0730195	10.1992		-4.34838	D-D
yvqJ	BSU33140	3399092	3400360	-1	-1.74014	0.0812106	10.0889		-0.622068	D--
fabD	BSU15900	1663567	1664520	1	-1.74014	0.083003	14.3751		-1.04547	D--
yotB	BSU19940	2155293	2156120	-1	-1.73935	0.0355742	7.73455	-0.434783	-0.922839	DU-
yfmS	BSU07360	808562	809422	1	-1.73881	0.0281367	13.6338		-1.08733	D--
adk	BSU01370	145877	146530	1	-1.73586	0.0730195	16.2129		-1.13673	D--
yopN	BSU20830	2208008	2208325	-1	-1.73526	0.0730195	9.60255		-3.54001	D-D
yojJ	BSU19430	2118504	2119127	-1	-1.73093	0.0216105	7.6313		-0.747153	D--
yvbW	BSU34010	3489910	3491253	-1	-1.72321	0.0730195	10.2219	-1.5	-2.27063	DDD
pnbA	BSU34390	3530635	3532104	1	-1.71957	0.0730195	11.2773		-0.392652	D-U
yopX	BSU20730	2201980	2202384	-1	-1.71505	0.0589669	7.8349	-0.666667	-2.3257	DUD
yjoA	BSU12410	1313840	1314304	-1	-1.71404	0.083003	12.1167		-2.21709	D-D
hxlR	BSU03470	376032	376394	1	-1.71226	0.0486001	10.6722		-0.689381	D--
mapA	BSU01380	146527	147273	1	-1.70752	0.0884756	15.9656		-1.08084	D--
fliQ	BSU16360	1705543	1705812	1	-1.70551	0.0669684	13.5869		-3.49576	D-D
fliR	BSU16370	1705820	1706599	1	-1.70474	0.0355742	13.5292		-3.64254	D-D
yfkS	BSU07770	847282	847482	-1	-1.70438	0.0355742	7.537		-0.68856	D--
cheB	BSU16420	1711736	1712809	1	-1.69984	0.0516742	13.9666		-3.3245	D-D
xkdA	BSU12500	1320570	1321166	-1	-1.69331	0.0669684	8.91595		-0.57788	D--
yvmC	BSU35070	3603821	3604567	-1	-1.69097	0.0812106	10.3708		-0.72588	D--
ylyA	BSU15440	1616267	1616641	1	-1.68898	0.0456093	8.31105		-0.711519	D--
rpsE	BSU01330	143361	143861	1	-1.68874	0.0435247	16.2922		-1.05193	D--
glyQ	BSU25270	2607762	2608649	-1	-1.6794	0.0884756	13.0833		-1.52227	D--
mcpA	BSU31240	3206169	3208154	-1	-1.67888	0.0281367	14.0732		-0.486064	D-U
lytC	BSU35620	3659119	3660609	-1	-1.67708	0.0216105	15.1064		-3.50919	D-D
ywoD	BSU36480	3753933	3755291	-1	-1.67435	0.0284203	8.83115		-0.666472	D--
rpmC	BSU01240	139924	140124	1	-1.67412	0.0730195	16.4235		-1.11671	D--
kipI	BSU04080	459867	460589	1	-1.67232	0.0516742	11.397		-0.810037	D--
yhcB	BSU09020	979396	979926	1	-1.66896	0.0281367	11.5546	-0.16129	-2.37235	DUD
yjdH	BSU12050	1277062	1277457	-1	-1.66613	0.0281367	7.70935	-1.8	-0.621293	DD-
motA	BSU13690	1434433	1435245	-1	-1.6648	0.0216105	14.536		-1.07422	D--
aroB	BSU22700	2378012	2379100	-1	-1.66175	0.0216105	14.4597		-3.59405	D-D
oppB	BSU11440	1221594	1222529	1	-1.65588	0.0812106	10.7072		-4.1312	D-D
yulD	BSU31190	3199233	3199547	-1	-1.65531	0.0730195	8.41055		-0.965737	D--
mcpB	BSU31260	3210445	3212433	-1	-1.65324	0.0557506	13.3546		-0.484171	D-U
yvrP	BSU33280	3414023	3415216	-1	-1.65113	0.0730195	12.6047	-1.5	-2.84365	DDD
yhcA	BSU09010	977775	979373	1	-1.64718	0.0516742	11.4162	-0.142857	-3.24683	DUD
spoIIB	BSU28060	2863294	2864292	-1	-1.64638	0.0281367	8.2194		-0.883809	D--
yojA	BSU19520	2124850	2126184	-1	-1.64513	0.0516742	7.5717		-0.583345	D--
ywoC	BSU36490	3755291	3755860	-1	-1.64274	0.0216105	9.47865		-1.11871	D--
cheW	BSU16440	1714855	1715325	1	-1.64268	0.0355742	14.1016		-2.94319	D-D
fliZ	BSU16340	1704211	1704870	1	-1.6408	0.0730195	14.5579		-4.75989	D-D
metE	BSU13180	1383320	1385608	-1	-1.64046	0.0812106	15.4092	-1.8	-1.15041	DD-
ytvI	BSU29160	2983164	2984279	1	-1.63813	0.0589669	7.9079		-0.44699	D--
yesU	BSU07030	768828	769490	1	-1.63682	0.0456093	7.5085		-0.502602	D--
yxkI	BSU38780	3981227	3982915	1	-1.63501	0.0516742	10.0952		-1.23037	D--
yoaM	BSU18660	2036039	2036722	1	-1.63393	0.0239953	7.32855		-0.666478	D--
yitO	BSU11055	1183029	1183958	-1	-1.63235	0.0812106	9.0642		-0.488186	D-U
yesM	BSU06950	758719	760452	1	-1.63161	0.0205744	7.60165		-1.16766	D--
rbsA	BSU35940	3703682	3705163	1	-1.63048	0.0730195	8.2141	-1.5	-1.28367	DD-
rimO	BSU25430	2621677	2623032	-1	-1.6276	0.0730195	13.1929		-1.01116	D--
amyX	BSU29930	3061651	3063807	-1	-1.6267	0.0669684	10.5764		-0.865006	D--
ybxH	BSU02080	228331	228522	1	-1.62006	0.0669684	7.483		-0.653285	D--
bkdB	BSU24030	2496796	2498070	-1	-1.61748	0.0486001	12.3503	-1.6	-1.19796	DD-
ydfO	BSU05490	597114	598052	1	-1.61597	0.0216105	7.8028	-1.6	-0.543132	DD-
aspS	BSU27550	2814743	2816521	-1	-1.61502	0.0486001	13.7017		-1.15921	D--
immA	BSU04810	530624	531133	-1	-1.61407	0.0812106	6.9823		-1.14049	D--
patB	BSU31440	3228778	3229941	1	-1.61356	0.0355742	10.5489		-1.64156	D--
comFB	BSU35460	3641811	3642107	-1	-1.60598	0.0456093	12.6065		-1.09913	D--
yttP	BSU29630	3032417	3033040	-1	-1.60492	0.0281367	7.885		-0.444624	D--
yesV	BSU07040	769487	770113	1	-1.60392	0.0812106	7.27365		-0.530231	D--
fliP	BSU16350	1704863	1705528	1	-1.60347	0.0355742	14.3846		-4.50185	D-D
yhjG	BSU10500	1122862	1124361	1	-1.60258	0.0281367	8.53285		-0.732005	D--
pyrD	BSU15540	1627718	1628653	1	-1.60064	0.0812106	13.5646		-20.0742	D-D
