# Supplementary material for: Bacillus subtilis RNase Y Activity In Vivo Analysed by Tiling Microarrays
Source: PLoS One. 2013 Jan 10;8(1):e54062. doi: 10.1371/journal.pone.0054062 (PMC3542257; doi:10.1371/journal.pone.0054062)
Supplement: Table S3 — Fold changes (>1.6x) in regulatory/antisens RNAs that are more abundant under RNase Y depletion. The RNAs whose expression profile was altered were classified into six categories, all of them described in Nicolas et al., 2012, [31], see Supplementary Online Material, especially the SOM 5 section from 1206848.Nicolas.SOM.pdf, and Table S6.xlsx) : 1) Known RNA genes identified individually by 5′ end mapping and Northern blot analysis, reported in the literature. 2) New RNA genes, so called independent transcription units identified through the large scale tiling array analysis described in [31]; 3) New CDSs, unannotated expressed regions described in [31] and containing a coding sequence detected with high confidence by SHOW, based on an enriched HMM model of DNA sequences [45]; 4) 5′ cis-acting structures compiled from [30], and reliable predictions against the RFAM database [46], reported in the Genome Reviews version of annotated genomes from the EBI [47]; 5) Newly expressed antisense segments, complementary to expressed regions corresponding to 5′ UTRs, 3′ UTRs, and intergenic regions of annotated features; 6) Newly expressed segments not antisense, classified as in the previous item, but not antisense, see [31] for criteria distinguishing antisense regions from those that are not. We refer to all RNAs described here using the same «segment» (S) number and classification as in [31] which corresponds to their order of appearance on the B. subtilis genome. RNAs that were also seen in the Rasmussen and Irnov studies [22],[30] are indicated. The two last columns compare the fold effect in expression levels of each RNA identified here with those observed in the Durand et al. [31] study. The conclusions drawn for the differential expression of each RNA in the respective studies is shown in the last column (U = up, D = down, − = not modified). (XLSX) [file pone.0054062.s006.xlsx]

## Sheet: Feuil1
Name	Locus tag	Start	End	Strand	Nicolas class	Irnov	Rasmussen	Gene	Effect RNase Y	LocalFDR	Reflevel	Effect Durand	Compare Laalami/Durand
Experimentally known RNA genes (2):
S716	new_2069746_2069982_c	2069746	2069982	-1	3'			bsrE	3.86549	0.0312984	10.3801	2.07551	UU
S718	new_2069984_2070118_c	2069984	2070118	-1	indep	ncr1857		bsrE	3.34742	0.0456093	13.1061	-1.88149	U
S976	new_2678362_2678577_c	2678362	2678577	-1	indep	peak2165	shd80	ratA	6.16329	0.0486001	11.1615		U
New RNA genes (13):
S2	new_24_297_c	24	297	-1	indepMT				2.95242	0.0284203	12.9162	5.20189	UU
S72	new_204977_205210	204977	205210	1	indep	ncr181	ncr4		15.0063	0.0216105	11.7433		U
S140	new_474268_474634	474268	474634	1	indep				2.54109	0.0216105	8.2579		U
S326	new_1013861_1013971	1013861	1013971	1	indep				3.66903	0.0216105	11.2833		U
S372	new_1125843_1126369	1125843	1126369	1	indep (AS)				2.3899	0.0216105	12.3059		U
S444	new_1279022_1279523	1279022	1279523	1	indepMT		ncr25		2.14073	0.0281367	12.2082		U
S458	new_1348200_1348403_c	1348200	1348403	-1	indep				4.28917	0.0284203	10.5285	5.34353	UU
S499	new_1446841_1447052	1446841	1447052	1	indep	ncr721	ncr34		2.31346	0.0355742	12.6388	-30.6203	UD
S784	new_2208373_2208745	2208373	2208745	1	indepMT (AS)				1.63802	0.0216105	12.179	2.38546	UU
S877	new_2415264_2415371	2415264	2415371	1	indep				11.2398	0.0355742	13.9456		U
S912	new_2517585_2517755_c	2517585	2517755	-1	indep				2.09573	0.0284203	14.0275		U
S977	new_2678579_2679086_c	2678579	2679086	-1	indep	ncr2166	shd81		3.05453	0.0812106	11.3566		U
S1029	new_2780331_2780484_c	2780331	2780484	-1	indep	ncr2185			2.85235	0.0730195	8.7033	NA	U?
New CDSs (3):
S673	new_1937876_1938065_c	1937876	1938065	-1	3'				2.90815	0.0216105	11.8055	5.71133	UU
S1013	new_2749037_2749259	2749037	2749259	1	5'				3.22333	0.0884756	13.1601		U
S1368	new_3671623_3672496_c	3671623	3672496	-1	5'		ncr73		6.13856	0.0281367	9.8784		U
5' cis-acting structures (27):
S198	new_606414_606611_c	606414	606611	-1	indep			vmlR Orphan 5' cis st.	2.62943	0.0216105	11.3089	5.99947	UU
NA	BSU_misc_RNA_8	626346	626446	-1	NA		ncr11	pbuE Purine ribosw.	9.6	0.0216105	11.3386		U
S227	new_692610_692739	692610	692739	1	5'	peak416		guaA Purine ribosw.?	2.17671	0.0435247	11.2608	8.34442	UU
NA	BSU_misc_RNA_12	1180685	1180802	-1	NA	peak1690		yitJ SAM riboswitch	2.3	0.083003	11.8008		U
NA	BSU_misc_RNA_13	1219164	1219378	-1	NA	peak1697	ncr21	trpS T-box	2.4	0.0516742	13.7953		U
NA	BSU_misc_RNA_18	1385736	1385891	-1	NA	peak1741	ncr29	metE SAM riboswitch	2.4	0.0669684	13.8635		U
S473	new_1395590_1395909	1395590	1395909	1	5'	peak701		mgtE leader	1.96775	0.0284203	12.2391		U
NA	BSU_misc_RNA_20	1424527	1424683	-1	NA	peak1748	ncr31	mtnK SAM riboswitch	2.7	0.0669684	14.2584	2	UU
NA	BSU_misc_RNA_31	2025160	2025251	-1	NA	peak1846		yoaD SAM riboswitch	2.8	0.0284203	10.8816		U
NA	BSU_misc_RNA_34	2320113	2320213	-1	NA	peak1960		xpt Purine riboswitch	2.9	0.0284203	14.5992		U
NA	BSU_misc_RNA_36	2431473	2431617	-1	NA	peak2034	ncr51	ribD FMN riboswitch	3	0.0281367	12.4995		U
S902	new_2472864_2473150	2472864	2473150	1	5'	peak1107		proI T-box	2.61915	0.0435247	9.3318		U
NA	BSU_misc_RNA_37	2549407	2549504	-1	NA	peak2089		gcvT Glycine ribosw.	3.2	0.0284203	11.564		U
NA	BSU_misc_RNA_38	2549505	2549606	-1	NA		ncr54	gcvT Glycine ribosw.	3.5	0.0284203	13.314		U
NA	BSU_misc_RNA_42	2817899	2818131	-1	NA	peak2195		alaS T-box	4.2	0.0284203	12.8042		U
NA	BSU_misc_RNA_44	2869366	2869588	-1	NA	peak2249		valS T-box	4.3	0.0216105	12.2003		U
NA	BSU_misc_RNA_45	2897094	2897340	-1	NA	peak2282	ncr62	ilvB T-box	4.3	0.0216105	11.2539	4	UU
NA	BSU_misc_RNA_46	2910872	2911051	-1	NA	peak2295		lysC Lysine riboswitch	4.8	0.0281367	11.9474		U
S1081	new_2930473_2930793_c	2930473	2930793	-1	5'	peak2306		pheS T-box	2.97585	0.0730195	7.7107		U
NA	BSU_misc_RNA_48	2961232	2961479	-1	NA			thrS T-box	5.9	0.0284203	12.8644		U
S1138	new_3037916_3038059_c	3037916	3038059	-1	3'			tyrS T-box	8.88733	0.0281367	8.98715	NA	U?
NA	BSU_misc_RNA_50	3129195	3129333	-1	NA	peak2413		metK SAM riboswitch	5.9	0.0486001	12.8653		U
S1276	new_3404438_3404707_c	3404438	3404707	-1	5'			yvrC B12 riboswich	1.81674	0.0435247	8.6017	2.53758	UU
NA	BSU_misc_RNA_54	3421169	3421348	-1	NA		ncr71	lysP Lysine riboswitch	6.4	0.0284203	12.1601		U
S1441	new_3812301_3812488_c	3812301	3812488	-1	5'			pyrG G adds	4.66362	0.0281367	11.8059		U
S1455	new_3856732_3856994_c	3856732	3856994	-1	indep	peak2770		thrZ T-box	4.07204	0.0284203	10.3426		U
NA	BSU_misc_RNA_60	3988840	3988942	-1	NA	peak2813	ncr78	yxkD Orphan 5' cis st.	8	0.0281367	8.21165		U
New expressed antisense segments (18):
S16	new_25655_25851	25655	25851	1	5'				3.41397	0.0456093	9.0336	2.15561	UU
S70	new_201802_202546_c	201802	202546	-1	3'MT				2.31177	0.0281367	9.6472	NA	U?
S135	new_463070_463495_c	463070	463495	-1	3'				2.04968	0.0281367	9.4784	4.84712	UU
S311	new_967139_967321	967139	967321	1	3'				8.27581	0.0216105	12.2233		U
S391	new_1168046_1168198_c	1168046	1168198	-1	3'				2.33755	0.0281367	11.4584	4.31358	UU
S1048	new_2829529_2830447_c	2829529	2830447	-1	5'				1.63048	0.0516742	12.1695		U
S1129	new_3032421_3032763	3032421	3032763	1	inter				2.67187	0.0355742	8.8935		U
S1130	new_3032765_3032908	3032765	3032908	1	5'				4.12159	0.0284203	10.4881		U
S1131	new_3032910_3033040	3032910	3033040	1	5'				3.57403	0.0516742	11.4206		U
S1133	new_3034935_3035530	3034935	3035530	1	5'				2.01231	0.0355742	7.9721	2.06244	UU
S1146	new_3060225_3060673_c	3060225	3060673	-1	inter				4.59941	0.0216105	7.27315	NA	U?
S1149	new_3068812_3069252_c	3068812	3069252	-1	5'				3.10157	0.0435247	8.8556	4.75551	UU
S1173	new_3137969_3138320_c	3137969	3138320	-1	intra				2.23217	0.0216105	8.7929	3.57773	UU
S1221	new_3263786_3264226_c	3263786	3264226	-1	inter				2.07319	0.0456093	9.29665	4.07653	UU
S1254	new_3346117_3347050_c	3346117	3347050	-1	inter				2.08276	0.0284203	11.2463	2.30994	UU
S1280	new_3421635_3422223_c	3421635	3422223	-1	5'				3.49429	0.0516742	10.7078	3.58681	UU
S1340	new_3608843_3609333_c	3608843	3609333	-1	5'				3.21853	0.0216105	10.5747		U
S1406	new_3760210_3760556	3760210	3760556	1	5'				4.33791	0.0216105	11.2684	2.64199	UU
New expressed segments NOT antisense (321):
S3	new_150_409	150	409	1	5'	ncr2897			4.74382	0.0281367	8.8836	5.40596	UU
S5	new_1751_1938	1751	1938	1	intra				2.24645	0.0516742	9.93795		U
S10	new_17453_17533	17453	17533	1	5'				2.30019	0.0312984	9.90345	4.04593	UU
S11	new_18866_18974	18866	18974	1	inter				2.11741	0.0730195	8.84695		U
S18	new_26636_26731	26636	26731	1	3'				1.61692	0.0456093	9.6098	5.05346	UU
S22	new_37639_37719	37639	37719	1	intra				3.09202	0.0205744	11.4177		U
S23	new_45224_45399_c	45224	45399	-1	5'				2.43885	0.0435247	11.4817		U
S24	new_45524_45632	45524	45632	1	5'				2.25113	0.0281367	11.1738		U
S26	new_48474_48554	48474	48554	1	inter				1.98495	0.0730195	9.36215	NA	U?
S27	new_49987_50086	49987	50086	1	5'				6.72624	0.0730195	11.3765	2.65854	UU
S38	new_76887_76983	76887	76983	1	intra				1.87735	0.0730195	10.7113		U
S42	new_88636_88726	88636	88726	1	intra				1.62845	0.0284203	7.91575	NA	U?
S43	new_90318_90535	90318	90535	1	5'				3.24226	0.0216105	10.4834		U
S47	new_117257_117348	117257	117348	1	intra				2.89578	0.0516742	10.3403		U
S48	new_117712_117889	117712	117889	1	intra				3.29037	0.0216105	10.2475		U
S51	new_121686_121918	121686	121918	1	5'				4.85627	0.0355742	12.1722		U
S64	new_160675_160892	160675	160892	1	5'				1.75455	0.0669684	9.1951	NA	U?
S69	new_200188_200276	200188	200276	1	intra				3.36137	0.0216105	9.74945	NA	U?
S75	new_210947_211412	210947	211412	1	inter				1.82027	0.0281367	9.29445		U
S79	new_220105_220278	220105	220278	1	inter				2.52923	0.0669684	9.47075		U
S80	new_226436_226565	226436	226565	1	5'				1.87352	0.0812106	14.4567		U
S93	new_261536_261647_c	261536	261647	-1	5'				3.30626	0.0812106	9.8862	2.71282	UU
S101	new_300503_300693_c	300503	300693	-1	5'				3.61626	0.0205744	15.1644		U
S104	new_304308_304389_c	304308	304389	-1	5'				2.40519	0.0516742	9.14805	NA	U?
S106	new_312063_312158	312063	312158	1	5'				3.1379	0.0538413	9.7311		U
S107	new_325190_325277_c	325190	325277	-1	5'				2.74937	0.0216105	7.58335	NA	U?
S108	new_327480_327617	327480	327617	1	5'				2.51037	0.0812106	9.64365		U
S109	new_335729_336091_c	335729	336091	-1	3'MT				1.82317	0.0355742	8.66825	4.43564	UU
S112	new_339879_339987	339879	339987	1	5'				5.04411	0.0284203	9.48595		U
S126	new_376667_376967	376667	376967	1	5'	ncr264			2.3543	0.0216105	7.33405		U-
S130	new_432271_432371	432271	432371	1	5'				4.04601	0.0281367	8.52995		U
S134	new_456926_457022	456926	457022	1	5'				1.68839	0.0281367	9.06395		U
S137	new_465941_466041	465941	466041	1	intra				1.71576	0.0516742	10.1642	4.24467	UU
S142	new_486278_486431	486278	486431	1	inter				5.06338	0.0281367	8.1676	9.42765	UU
S149	new_496980_497767	496980	497767	1	5'				2.153	0.0456093	10.5753	22.1433	UU
S151	new_502632_502875	502632	502875	1	3'				2.18988	0.0486001	8.40145		U
S156	new_508090_508247	508090	508247	1	5'				6.18511	0.0239953	9.13705	37.1538	UU
S157	new_510862_511036	510862	511036	1	5'				3.40759	0.0355742	9.699	12.4941	UU
S158	new_511038_511105	511038	511105	1	5'				3.5842	0.0812106	10.9315	4.54016	UU
S161	new_515108_515709	515108	515709	1	5'				1.65353	0.0486001	9.7157		U
S167	new_527912_528128	527912	528128	1	5'				1.84721	0.0216105	10.8671	3.26314	UU
S175	new_549923_550239_c	549923	550239	-1	3'				2.85819	0.0355742	9.2305	NA	U?
S176	new_551074_551518	551074	551518	1	5'				2.83304	0.0355742	8.1595	NA	U?
S178	new_556002_556561	556002	556561	1	5'				2.67085	0.0281367	11.4563	3.58023	UU
S182	new_567551_567661	567551	567661	1	5'				4.88599	0.0435247	10.6913	21.0059	UU
S183	new_573400_574654	573400	574654	1	inter				1.66532	0.0435247	8.6666		U
S188	new_593206_593301_c	593206	593301	-1	5'				2.3378	0.0884756	9.1332		U
S189	new_596003_596095_c	596003	596095	-1	5'				1.82918	0.0284203	11.8802	2.40032	UU
S196	new_603941_604102	603941	604102	1	intra				2.18806	0.0281367	11.3053	7.14689	UU
S199	new_613552_613640	613552	613640	1	5'				2.66641	0.0284203	11.0937	10.7612	UU
S205	new_646220_646409	646220	646409	1	5'				2.93854	0.083003	10.1915		U
S206	new_646411_646581	646411	646581	1	5'				3.65558	0.0216105	10.4253	2.05078	UU
S213	new_655138_655222	655138	655222	1	5'				4.04475	0.0730195	7.9844	40.3766	UU
S215	new_659222_659341_c	659222	659341	-1	5'		ncr12		3.84305	0.0239953	9.72945	2.9421	UU
S216	new_659343_659558_c	659343	659558	-1	5'				5.49626	0.0281367	10.408	3.24797	UU
S228	new_696054_696194	696054	696194	1	5'				8.15678	0.0355742	9.50495	4.61182	UU
S229	new_697093_697156	697093	697156	1	5'				1.96163	0.0239953	9.1532	6.30877	UU
S238	new_732824_732898_c	732824	732898	-1	5'				8.08137	0.0216105	10.2012		U
S244	new_746000_747189	746000	747189	1	3'MT				2.22908	0.0538413	9.80775	3.94112	UU
S250	new_796008_796313	796008	796313	1	5'	ncr465			3.2498	0.0281367	8.71865	11.6417	UU
S260	new_827212_827324_c	827212	827324	-1	5'				4.00958	0.0239953	9.7598	2.867	UU
S264	new_838921_839051_c	838921	839051	-1	5'				3.17169	0.0355742	9.9911	2.8361	UU
S270	new_843997_844071_c	843997	844071	-1	5'				4.94253	0.0281367	9.36195		U
S277	new_873289_873401	873289	873401	1	intra				2.09544	0.0312984	10.5878		U
S280	new_876178_876425	876178	876425	1	5'				3.32833	0.0216105	11.6783	2.20327	UU
S284	new_909123_909197_c	909123	909197	-1	3'				5.66843	0.0284203	11.15		U
S285	new_909747_909826_c	909747	909826	-1	5'				5.62889	0.0284203	10.8786		U
S287	new_920382_920473	920382	920473	1	5'				3.72115	0.0216105	10.506	7.1017	UU
S288	new_925460_925632	925460	925632	1	5'				4.52573	0.0216105	9.3771	4.22823	UU
S296	new_935441_935588_c	935441	935588	-1	5'				9.76148	0.0355742	10.6897		U
S297	new_935578_935655	935578	935655	1	5'				2.60079	0.0205744	8.19775	4.38798	UU
S300	new_942230_942320_c	942230	942320	-1	5'				5.78213	0.0216105	9.1257	2.10104	UU
S307	new_953026_953194	953026	953194	1	inter				1.97212	0.0233423	7.77565	NA	U?
S312	new_967323_967934	967323	967934	1	inter				2.07276	0.0239953	9.3035	5.26879	UU
S316	new_984595_985733_c	984595	985733	-1	inter				1.92612	0.0355742	9.91065	4.97848	UU
S317	new_984790_984900	984790	984900	1	5'				1.94801	0.0216105	11.634	3.91875	UU
S319	new_996597_997083_c	996597	997083	-1	5'				5.50121	0.0355742	8.48335	2.25215	UU
S328	new_1018650_1018937	1018650	1018937	1	5'		ncr17		2.43572	0.0281367	12.4858		U
S329	new_1023253_1023349	1023253	1023349	1	5'				2.43631	0.0486001	8.97365	4.37762	UU
S330	new_1030069_1030171_c	1030069	1030171	-1	5'				3.26685	0.0355742	9.4959	3.00878	UU
S333	new_1035397_1035553	1035397	1035553	1	5'				2.25527	0.0730195	9.1279	2.96969	UU
S336	new_1041710_1041809_c	1041710	1041809	-1	5'				3.74301	0.0216105	11.4436		U
S340	new_1044967_1045036	1044967	1045036	1	5'				1.73412	0.0669684	12.9029		U
S353	new_1074350_1074613_c	1074350	1074613	-1	inter				4.24246	0.0281367	7.72635	NA	U?
S355	new_1075165_1075252_c	1075165	1075252	-1	5'				2.29334	0.0355742	9.64705	2.07859	UU
S368	new_1120829_1120947_c	1120829	1120947	-1	5'				2.12035	0.0205744	12.8123		U
S371	new_1124979_1125122_c	1124979	1125122	-1	3'				2.36608	0.0216105	7.6728		U
S374	new_1129272_1129714	1129272	1129714	1	5'				2.79345	0.0486001	10.5708		U
S385	new_1151121_1151285	1151121	1151285	1	3'PT				1.61133	0.0812106	8.2461	24.367	UU
S392	new_1168838_1168972_c	1168838	1168972	-1	5'				2.65617	0.0435247	11.3545		U
S395	new_1188125_1188650	1188125	1188650	1	5'				2.64313	0.0669684	10.6028		U
S397	new_1190234_1190430_c	1190234	1190430	-1	5'				2.34421	0.0355742	10.601	3.59423	UU
S403	new_1211372_1211476	1211372	1211476	1	5'				4.34227	0.0812106	13.4642		U
S406	new_1219686_1219848	1219686	1219848	1	5'	ncr620			1.88714	0.0281367	11.4472	5.62061	UU
S411	new_1228926_1229067	1228926	1229067	1	5'				7.49641	0.0205744	10.7499		U
S417	new_1234909_1235088_c	1234909	1235088	-1	5'				7.45754	0.0355742	9.8713	NA	U?
S418	new_1235709_1235911_c	1235709	1235911	-1	intra				2.45309	0.083003	9.77825		U
S427	new_1255943_1256078	1255943	1256078	1	5'				2.76935	0.0216105	12.393	2.30593	UU
S429	new_1262876_1263611_c	1262876	1263611	-1	3'				2.13524	0.0355742	9.87025		U
S434	new_1266349_1266589	1266349	1266589	1	5'				2.99738	0.0498086	10.0897	4.52044	UU
S438	new_1270127_1270583_c	1270127	1270583	-1	5'				3.71111	0.0216105	8.17005	11.9588	UU
S455	new_1321205_1321328_c	1321205	1321328	-1	3'				3.54528	0.0435247	9.97855	NA	U?
S456	new_1325005_1325095	1325005	1325095	1	5'				4.6837	0.0205744	10.211	4.15076	UU
S457	new_1334248_1334338	1334248	1334338	1	intra				2.28153	0.0216105	11.0457		U
S459	new_1351139_1351236_c	1351139	1351236	-1	5'				3.0932	0.0216105	10.7735	2.36192	UU
S463	new_1359357_1359439_c	1359357	1359439	-1	5'				4.83243	0.0239953	11.4052	2.73358	UU
S471	new_1385938_1386023_c	1385938	1386023	-1	inter				2.79529	0.0486001	10.3565		U
S474	new_1395911_1396012	1395911	1396012	1	5'				2.47899	0.0284203	12.6425		U
S480	new_1411773_1411859	1411773	1411859	1	5'				2.21668	0.0355742	8.23465	2.64693	UU
S482	new_1414827_1414907_c	1414827	1414907	-1	5'				2.40511	0.0812106	8.7787		U
S485	new_1421924_1422163	1421924	1422163	1	3'				2.20358	0.0435247	10.9021	2.91829	UU
S486	new_1425281_1425598	1425281	1425598	1	5'				4.08858	0.0216105	7.72105	NA	U?
S488	new_1430482_1430571_c	1430482	1430571	-1	5'				3.95369	0.0281367	9.88945	4.41709	UU
S496	new_1442102_1442346_c	1442102	1442346	-1	3'				2.07204	0.0281367	9.3865	19.0569	UU
S502	new_1451263_1451370	1451263	1451370	1	5'	ncr724			4.0832	0.0355742	13.0765		U
S507	new_1467701_1467804	1467701	1467804	1	5'	ncr738			2.34023	0.0456093	9.71545		U
S510	new_1478987_1479136	1478987	1479136	1	5'				1.90336	0.0216105	12.232	2.30033	UU
S535	new_1535752_1535847_c	1535752	1535847	-1	5'				6.48317	0.0538413	8.7922	NA	U?
S541	new_1552772_1552898	1552772	1552898	1	5'				5.26816	0.0730195	11.1745	4.09796	UU
S542	new_1559111_1559216	1559111	1559216	1	5'				13.5653	0.0456093	10.0666		U
S543	new_1559218_1559308	1559218	1559308	1	5'				2.20572	0.0355742	8.68755	NA	U?
S552	new_1571851_1571980	1571851	1571980	1	5'	ncr812			1.86891	0.0284203	7.9618	4.05192	UU
S553	new_1575098_1575233	1575098	1575233	1	5'				7.66401	0.0435247	8.7832	3.56151	UU
S560	new_1596301_1596473	1596301	1596473	1	5'	ncr826			2.45658	0.0284203	7.92755	6.95237	UU
S566	new_1609165_1609275	1609165	1609275	1	5'				1.9698	0.0281367	9.76245	5.50596	UU
S571	new_1640646_1640719	1640646	1640719	1	5'				3.17103	0.0284203	9.40635		U
S581	new_1676463_1676531	1676463	1676531	1	5'				2.17226	0.0239953	8.5196	NA	U?
S583	new_1683508_1683660	1683508	1683660	1	5'				2.18344	0.0435247	10.9492	5.07064	UU
S600	new_1747032_1747122	1747032	1747122	1	intra				1.63325	0.0216105	11.2861		U
S608	new_1769795_1769934	1769795	1769934	1	5'				1.99474	0.0355742	13.5428		U
S611	new_1780123_1780617_c	1780123	1780617	-1	3'				2.08985	0.0516742	11.0713		U
S613	new_1781074_1781165_c	1781074	1781165	-1	5'				3.21574	0.0281367	8.8568	4.91426	UU
S616	new_1783660_1783762	1783660	1783762	1	5'				2.23977	0.0669684	11.3155		U
S620	new_1868375_1868451	1868375	1868451	1	3'	ncr969			2.7056	0.0456093	11.9785		U
S621	new_1868453_1868560	1868453	1868560	1	inter				2.25668	0.0281367	8.46145	NA	U?
S626	new_1880378_1880622	1880378	1880622	1	intra				2.27971	0.0435247	9.63215	2.31639	UU
S628	new_1884169_1884237	1884169	1884237	1	5'				2.10264	0.0281367	13.3509	2.87954	UU
S633	new_1891565_1891743_c	1891565	1891743	-1	5'				2.2966	0.0812106	11.0244		U
S637	new_1896225_1896423	1896225	1896423	1	5'				2.67178	0.0516742	13.2743		U
S642	new_1901738_1901854	1901738	1901854	1	inter				2.08942	0.0281367	10.689	2.36512	UU
S643	new_1901856_1902166	1901856	1902166	1	5'	ncr977			2.02279	0.0281367	11.213	2.06055	UU
S646	new_1904268_1904392_c	1904268	1904392	-1	inter				1.81416	0.0216105	8.0807	#VALUE!	U?
S660	new_1919693_1919828	1919693	1919828	1	inter				2.25934	0.0284203	11.0944	3.71655	UU
S670	new_1930742_1930833	1930742	1930833	1	5'				2.59593	0.0435247	14.359		U
S671	new_1932502_1932632	1932502	1932632	1	5'				1.78664	0.0669684	11.5548	3.00364	UU
S672	new_1933162_1933476	1933162	1933476	1	5'				2.8568	0.0216105	8.7183	5.69205	UU
S681	new_2002352_2002456_c	2002352	2002456	-1	5'				2.37142	0.0281367	13.2737		U
S689	new_2025088_2025159_c	2025088	2025159	-1	inter				2.80422	0.0284203	8.8786	6.88239	UU
S694	new_2031115_2031202_c	2031115	2031202	-1	5'				2.70795	0.0281367	8.9506		U
S711	new_2056617_2057213	2056617	2057213	1	intra				2.61262	0.0516742	10.8801		U
S712	new_2057588_2058714_c	2057588	2058714	-1	3'				5.42736	0.0730195	7.96825		U
S722	new_2074222_2074617_c	2074222	2074617	-1	5'				3.9489	0.0239953	8.8894		U
S735	new_2095786_2095916_c	2095786	2095916	-1	inter				1.91083	0.0216105	13.4684	1.96422	U
S742	new_2099865_2099968_c	2099865	2099968	-1	5'	ncr1876			3.5842	0.0216105	9.99775		U
S744	new_2100447_2100579	2100447	2100579	1	5'				6.60038	0.0589669	13.2188	4.95685	UU
S792	new_2215272_2215459_c	2215272	2215459	-1	3'				4.19029	0.0355742	7.8532	NA	U?
S795	new_2220947_2221060_c	2220947	2221060	-1	intra				5.42247	0.0516742	11.3294	NA	U?
S817	new_2288083_2288193	2288083	2288193	1	5'				5.01153	0.0216105	13.3622		U
S819	new_2292285_2292400_c	2292285	2292400	-1	inter				2.4894	0.0435247	10.9904	-5.40656	UD
S823	new_2302439_2302629_c	2302439	2302629	-1	5'				2.8411	0.0355742	10.234	NA	U?
S824	new_2305036_2305183_c	2305036	2305183	-1	5'				3.2865	0.0281367	14.8179		U
S825	new_2305261_2305347	2305261	2305347	1	5'				6.73347	0.0486001	12.6481		U
S826	new_2306333_2306513	2306333	2306513	1	5'				4.58509	0.0281367	11.6948		U
S830	new_2309648_2309785_c	2309648	2309785	-1	5'				5.66765	0.0812106	8.3621		U
S831	new_2309787_2310176_c	2309787	2310176	-1	5'				3.20395	0.0355742	8.3877	NA	U?
S833	new_2316111_2316182_c	2316111	2316182	-1	5'				2.65792	0.0216105	10.6729		U
S836	new_2325774_2325853	2325774	2325853	1	5'				1.66752	0.0355742	10.5115	-2.03506	UD
S838	new_2329736_2330041_c	2329736	2330041	-1	inter				1.74781	0.0281367	10.8088		U
S839	new_2333056_2333210_c	2333056	2333210	-1	5'				3.21262	0.0216105	9.0498	2.28406	UU
S843	new_2339954_2340289	2339954	2340289	1	5'				3.63902	0.0281367	8.89505	4.50636	UU
S844	new_2340291_2340801	2340291	2340801	1	5'				2.97801	0.0284203	9.8976		U
S846	new_2346132_2346223_c	2346132	2346223	-1	intra				1.81039	0.0281367	10.7028		U
S847	new_2347517_2347578_c	2347517	2347578	-1	5'				1.6186	0.0312984	10.0969	4.49846	UU
S854	new_2362965_2363044_c	2362965	2363044	-1	inter				2.60575	0.0355742	9.621	4.62925	UU
S856	new_2367761_2367905_c	2367761	2367905	-1	5'				3.56771	0.0355742	10.2203		U
S859	new_2384371_2384456_c	2384371	2384456	-1	5'				3.15951	0.0281367	9.14505	2.25838	UU
S864	new_2391517_2391641_c	2391517	2391641	-1	5'				3.77415	0.0456093	9.4975		U
S865	new_2393238_2393421	2393238	2393421	1	5'				5.41627	0.0486001	12.7051	2.27889	UU
S870	new_2404091_2404172_c	2404091	2404172	-1	5'				8.98769	0.0281367	12.3316	4.66042	UU
S873	new_2409565_2409634	2409565	2409634	1	5'				1.76712	0.0557506	12.0189		U
S875	new_2410590_2410694_c	2410590	2410694	-1	intra				6.41789	0.0730195	11.3676		U
S881	new_2431344_2431472_c	2431344	2431472	-1	intra				13.3799	0.0216105	7.34135	NA	U?
S884	new_2432916_2433315_c	2432916	2433315	-1	inter				2.55939	0.0355742	12.5744	NA	U?
S887	new_2435947_2436044	2435947	2436044	1	5'				3.89966	0.0281367	9.7166		U
S893	new_2456809_2456888_c	2456809	2456888	-1	5'				1.92726	0.0355742	10.4557	2.69115	UU
S904	new_2479090_2479155	2479090	2479155	1	5'				2.68766	0.0435247	10.6992		U
S911	new_2516201_2516406	2516201	2516406	1	5'				1.81328	0.0498086	10.4218		U
S913	new_2517757_2517885_c	2517757	2517885	-1	5'		shd72		1.64935	0.0538413	9.72325	2.743	UU
S914	new_2518877_2519029_c	2518877	2519029	-1	5'				8.28901	0.0281367	12.4833		U
S916	new_2525615_2525743_c	2525615	2525743	-1	5'				2.96781	0.0284203	11.1547	2.4209	UU
S922	new_2549607_2549677_c	2549607	2549677	-1	5'				7.09376	0.0435247	12.1205		U-
S932	new_2570490_2570556_c	2570490	2570556	-1	5'				2.72489	0.0216105	9.8811		U
S935	new_2576155_2576328	2576155	2576328	1	5'				11.0897	0.0456093	13.8212	2.30029	UU
S939	new_2587581_2588011	2587581	2588011	1	3'				1.90587	0.0216105	11.3727	2.69933	UU
S940	new_2589046_2589122	2589046	2589122	1	5'				11.7358	0.0730195	13.3654		U
S942	new_2591866_2591960_c	2591866	2591960	-1	5'				5.90894	0.0669684	11.3077		U
S945	new_2596439_2596534	2596439	2596534	1	inter				7.8915	0.0456093	8.2674	NA	U?
S952	new_2601330_2601527_c	2601330	2601527	-1	intra				1.80544	0.0730195	10.8137		U
S957	new_2609894_2610040_c	2609894	2610040	-1	intra				2.05987	0.0730195	7.2775	3.72458	UU
S958	new_2611388_2611455_c	2611388	2611455	-1	inter				1.78999	0.0486001	12.3313		U
S965	new_2647113_2647674_c	2647113	2647674	-1	5'	ncr2160	ncr56		3.93196	0.0216105	11.8224	NA	U?
S966	new_2647355_2647455	2647355	2647455	1	5'				2.90523	0.0456093	11.7832		U
S967	new_2647615_2647861	2647615	2647861	1	3'		ncr57		3.59178	0.0355742	12.1698	3.28168	UU
S969	new_2647863_2648916	2647863	2648916	1	3'PT				1.93845	0.0730195	12.6515		U
S983	new_2699244_2699382	2699244	2699382	1	3'				4.69443	0.0669684	9.22445		U
S987	new_2707760_2708174_c	2707760	2708174	-1	3'		ncr59		3.62266	0.0435247	7.90175	1.87472	U
S988	new_2708700_2708787_c	2708700	2708787	-1	5'				6.91846	0.0281367	10.9342	NA	U?
S989	new_2708789_2708942_c	2708789	2708942	-1	inter				6.38285	0.0281367	13.9358		U
S994	new_2714141_2714230_c	2714141	2714230	-1	intra				3.46439	0.0730195	8.3572	NA	U?
S995	new_2714806_2714932_c	2714806	2714932	-1	intra				2.46468	0.0456093	9.68885		U
S998	new_2720264_2720343_c	2720264	2720343	-1	5'				3.11925	0.0730195	8.17085		U
S999	new_2722645_2722745	2722645	2722745	1	3'				1.85523	0.0456093	9.29495		U
S1000	new_2723805_2723891_c	2723805	2723891	-1	intra				1.6362	0.0216105	11.2412		U
S1001	new_2724871_2724954_c	2724871	2724954	-1	5'				16.6939	0.0355742	10.2252		U
S1003	new_2734144_2734373_c	2734144	2734373	-1	5'	ncr2173			1.83242	0.0730195	12.2877		U
S1021	new_2773647_2773762	2773647	2773762	1	inter				2.10475	0.0516742	12.8435	4.69417	UU
S1030	new_2780894_2780990_c	2780894	2780990	-1	5'				1.97397	0.0435247	10.0038	6.72649	UU
S1032	new_2784919_2785000_c	2784919	2785000	-1	intra				1.63881	0.0516742	9.656		U
S1037	new_2795736_2795840_c	2795736	2795840	-1	5'				2.77262	0.0456093	9.93395		U
S1043	new_2812134_2812231_c	2812134	2812231	-1	5'				2.29302	0.0435247	13.1029	-12.7134	UD
S1063	new_2879205_2879294_c	2879205	2879294	-1	5'				6.07507	0.0812106	10.3472	3.79354	UU
S1066	new_2882791_2882902_c	2882791	2882902	-1	5'				1.73712	0.0216105	13.8911		U
S1067	new_2886044_2886133_c	2886044	2886133	-1	5'				2.44418	0.0216105	9.14595	2.96953	UU
S1072	new_2897341_2897467_c	2897341	2897467	-1	5'				2.69596	0.0516742	9.35795		U-
S1089	new_2953559_2953623_c	2953559	2953623	-1	5'			infC leader	5.29507	0.0216105	12.7136	-3.79028	UD
S1091	new_2966140_2966287_c	2966140	2966287	-1	5'				6.62835	0.0456093	8.7218	3.28673	UU
S1092	new_2966289_2966367_c	2966289	2966367	-1	inter				2.24498	0.0557506	12.8792	-2.71646	UD
S1093	new_2966794_2966948_c	2966794	2966948	-1	5'				2.81386	0.0355742	7.38175	NA	U?
S1094	new_2968641_2968771_c	2968641	2968771	-1	5'				2.91188	0.0216105	13.6148		U
S1106	new_2989566_2989649_c	2989566	2989649	-1	5'				2.1166	0.0486001	7.57525	NA	U?
S1108	new_2989805_2989899_c	2989805	2989899	-1	3'				1.64143	0.0730195	8.1871	NA	U?
S1119	new_3016299_3016403_c	3016299	3016403	-1	5'				1.78466	0.0812106	13.4865		U
S1122	new_3021166_3021232	3021166	3021232	1	5'				3.04554	0.0355742	11.1182		U
S1126	new_3031524_3031613	3031524	3031613	1	5'				4.09099	0.0730195	11.6921		U
S1132	new_3033042_3033166	3033042	3033166	1	5'				4.06245	0.0239953	9.70245		U
S1142	new_3049503_3049699_c	3049503	3049699	-1	5'				2.4801	0.0516742	14.1591		U
S1143	new_3054512_3054650_c	3054512	3054650	-1	5'				3.2516	0.0812106	11.6674		U
S1148	new_3061289_3061624_c	3061289	3061624	-1	5'				4.46203	0.0216105	10.7906		U
S1150	new_3072180_3072285	3072180	3072285	1	5'				2.24078	0.0355742	13.5784		U
S1151	new_3072287_3072400	3072287	3072400	1	5'	ncr1221			10.7674	0.0355742	7.7568	NA	U?
S1152	new_3076630_3076728	3076630	3076728	1	inter				2.87528	0.0812106	11.436		U
S1153	new_3076730_3076817	3076730	3076817	1	5'				2.19413	0.0456093	9.31695		U
S1158	new_3105800_3106064_c	3105800	3106064	-1	5'				1.76241	0.0730195	10.3866		U
S1161	new_3108426_3108524_c	3108426	3108524	-1	5'				3.7289	0.0516742	12.5208		U
S1164	new_3124023_3124157_c	3124023	3124157	-1	5'				4.88176	0.0216105	12.4026	8.22121	UU
S1167	new_3129078_3129194_c	3129078	3129194	-1	inter				2.93722	0.0281367	7.57145	NA	U?
S1186	new_3193379_3193546_c	3193379	3193546	-1	5'				4.82039	0.0355742	8.4855		U
S1189	new_3195466_3195557_c	3195466	3195557	-1	intra				2.4474	0.0355742	8.1635	2.98386	UU
S1208	new_3239640_3239929	3239640	3239929	1	5'				2.20381	0.0281367	9.7083		U
S1215	new_3256908_3257021_c	3256908	3257021	-1	5'				14.3507	0.0516742	7.7202	NA	U?
S1216	new_3257233_3257319_c	3257233	3257319	-1	5'				8.29993	0.0216105	9.5072		U
S1222	new_3264537_3264677_c	3264537	3264677	-1	inter				2.35341	0.0216105	10.1049		U
S1230	new_3293360_3293440_c	3293360	3293440	-1	5'				2.02848	0.0181809	8.6196		U
S1231	new_3294170_3294254_c	3294170	3294254	-1	5'				1.69314	0.0216105	10.2621	8.7307	UU
S1233	new_3297962_3298076	3297962	3298076	1	5'				5.7136	0.0281367	10.8385	2.7632	UU
S1249	new_3321221_3321355_c	3321221	3321355	-1	5'				4.67657	0.0498086	13.9992	2.35118	UU
S1250	new_3328673_3328761	3328673	3328761	1	5'				2.13658	0.0355742	9.5813	NA	U?
S1267	new_3379940_3380077_c	3379940	3380077	-1	5'				6.10504	0.0281367	8.2579	NA	U?
S1268	new_3385447_3385618_c	3385447	3385618	-1	5'				3.49999	0.0284203	10.8338		U
S1271	new_3388000_3388112	3388000	3388112	1	5'				4.02336	0.0456093	9.2503		U
S1278	new_3410379_3410465	3410379	3410465	1	5'				10.1665	0.0812106	8.8897		U
S1282	new_3440953_3441054_c	3440953	3441054	-1	5'				16.7856	0.0516742	10.3266		U
S1286	new_3451133_3451197_c	3451133	3451197	-1	5'				2.79162	0.0730195	9.7293		U
S1302	new_3483775_3483886_c	3483775	3483886	-1	5'				3.06768	0.0516742	8.74215	4.33284	UU
S1304	new_3487818_3487895_c	3487818	3487895	-1	5'				5.25886	0.083003	11.8331		U
S1308	new_3510491_3510596_c	3510491	3510596	-1	5'				2.1616	0.0284203	8.67255	5.24667	UU
S1324	new_3574158_3574245_c	3574158	3574245	-1	5'				3.54688	0.0355742	9.60155		U
S1327	new_3575785_3575982_c	3575785	3575982	-1	5'				4.3295	0.0239953	8.8881	NA	U?
S1328	new_3577620_3577744_c	3577620	3577744	-1	intra				1.84152	0.0216105	9.82575	NA	U?
S1329	new_3579515_3579589_c	3579515	3579589	-1	5'				5.87647	0.0281367	8.28915	4.54059	UU
S1330	new_3582691_3582779_c	3582691	3582779	-1	5'				13.8441	0.0284203	10.5925		U
S1333	new_3590364_3590602	3590364	3590602	1	intra				1.99585	0.0456093	7.45765		U
S1347	new_3625508_3625640_c	3625508	3625640	-1	5'	ncr2658			5.08871	0.0812106	9.91995	2.52621	UU
S1355	new_3645297_3645378_c	3645297	3645378	-1	intra				2.02989	0.0516742	8.1047		U
S1356	new_3646537_3646664_c	3646537	3646664	-1	5'				4.89904	0.0281367	7.52705		U
S1357	new_3646613_3646699	3646613	3646699	1	5'				5.81005	0.0538413	12.7338	2.05668	UU
S1360	new_3649731_3649813_c	3649731	3649813	-1	5'				4.01097	0.0516742	8.966	5.7485	UU
S1362	new_3665533_3665628	3665533	3665628	1	5'				1.85633	0.0435247	10.4688		U
S1372	new_3676061_3676158_c	3676061	3676158	-1	inter				1.73466	0.0516742	8.99945	11.0802	UU
S1373	new_3680421_3680580_c	3680421	3680580	-1	intra				3.84504	0.0281367	11.9046	2.83353	UU
S1374	new_3680971_3681105_c	3680971	3681105	-1	5'				7.29445	0.0281367	11.7707		U
S1375	new_3681277_3681369	3681277	3681369	1	5'				7.90464	0.0538413	9.90395		U
S1380	new_3694080_3694200	3694080	3694200	1	5'				4.59416	0.0435247	10.2513		U
S1389	new_3718617_3718717	3718617	3718717	1	3'				1.6218	0.0435247	9.85225		U
S1391	new_3728120_3728202_c	3728120	3728202	-1	5'				2.72357	0.0284203	12.093		U
S1393	new_3729297_3729412_c	3729297	3729412	-1	5'				2.57746	0.0284203	11.2795		U
S1394	new_3730846_3730971_c	3730846	3730971	-1	5'				2.59467	0.0281367	10.1204	2.04951	UU
S1395	new_3733649_3733734_c	3733649	3733734	-1	5'				8.58251	0.0281367	12.8082		U
S1396	new_3733736_3733966_c	3733736	3733966	-1	5'				8.41084	0.0216105	9.3483	NA	U?
S1400	new_3741593_3741676	3741593	3741676	1	3'				3.62228	0.0284203	9.3366		U
S1404	new_3747092_3747171_c	3747092	3747171	-1	5'				2.47366	0.0812106	12.9163		U
S1407	new_3760558_3760693	3760558	3760693	1	5'				3.71201	0.0812106	8.7008	2.08743	UU
S1410	new_3762583_3762663	3762583	3762663	1	5'				2.43092	0.0355742	9.8237	2.05157	UU
S1429	new_3791649_3791748_c	3791649	3791748	-1	5'				1.99108	0.0284203	12.3067		U
S1442	new_3813064_3813166_c	3813064	3813166	-1	5'				5.72549	0.0281367	11.4062	3.83132	UU
S1452	new_3849617_3849712_c	3849617	3849712	-1	5'				5.85776	0.0812106	13.3164		U
S1453	new_3852070_3852185_c	3852070	3852185	-1	3'	ncr2768			2.16385	0.0355742	12.2078		U
S1457	new_3861223_3861307_c	3861223	3861307	-1	5'				11.3369	0.0284203	8.18495		U
S1469	new_3913514_3913645_c	3913514	3913645	-1	5'				9.92385	0.0456093	13.6616		U
S1470	new_3913898_3914008	3913898	3914008	1	5'				2.00639	0.0516742	10.6954		U
S1472	new_3918332_3918517_c	3918332	3918517	-1	5'				1.79024	0.0205744	12.1786		U
S1473	new_3918519_3918628_c	3918519	3918628	-1	5'				17.3938	0.0216105	13.6197		U
S1478	new_3951662_3951749_c	3951662	3951749	-1	5'				4.87043	0.0355742	12.511	-4.85121	UD
S1479	new_3951938_3952042	3951938	3952042	1	5'				3.42689	0.0355742	10.0077		U
S1501	new_4005137_4005322_c	4005137	4005322	-1	5'				7.48395	0.0812106	8.63445	6.89032	UU
S1503	new_4005626_4005729	4005626	4005729	1	inter				16.4852	0.0730195	10.5652		U
S1512	new_4031646_4031766_c	4031646	4031766	-1	inter				2.90382	0.0516742	13.0244		U
S1526	new_4084384_4084588_c	4084384	4084588	-1	5'				2.86493	0.0557506	13.7501		U
S1529	new_4086646_4086801	4086646	4086801	1	5'				2.67957	0.0216105	8.67225	5.83737	UU
S1532	new_4093838_4093937_c	4093838	4093937	-1	5'				3.33249	0.0216105	10.1892	3.79683	UU
S1536	new_4106138_4106244_c	4106138	4106244	-1	intra				1.96319	0.0281367	12.6829		U
S1537	new_4107259_4107332_c	4107259	4107332	-1	5'				2.10388	0.0435247	11.0729		U
S1538	new_4109676_4109842	4109676	4109842	1	5'				3.09749	0.0486001	8.0275		U
S1540	new_4118585_4118876	4118585	4118876	1	5'				6.01285	0.0216105	8.6304	5.09033	UU
S1542	new_4122850_4123061_c	4122850	4123061	-1	5'	ncr2857			2.63107	0.0216105	13.3638	3.10481	UU
S1551	new_4144079_4144300_c	4144079	4144300	-1	intra				1.6537	0.0486001	11.3262	3.62706	UU
S1552	new_4154404_4154500_c	4154404	4154500	-1	5'				8.45527	0.0281367	8.437	5.43525	UU
S1553	new_4154502_4154694_c	4154502	4154694	-1	5'				2.55177	0.0355742	12.5412		U
S1560	new_4166589_4166725_c	4166589	4166725	-1	5'	ncr2879			3.9578	0.0216105	9.0813	2.04618	UU
S1571	new_4185817_4186091	4185817	4186091	1	5'				3.30809	0.0281367	10.6006	3.93085	UU
S1572	new_4186449_4186607	4186449	4186607	1	intra				3.44499	0.0486001	7.78855	6.86232	UU
Newly expressed segments (Durand et al., 2012) [14]:
T5	new_64747_64816	64747	64816	1	NA				1.67371	0.0281367	9.0512	5.5105	UU
T25	new_334027_334091	334027	334091	1	NA				6.53528	0.0284203	7.25125	NA	U?
T30	new_640523_640604	640523	640604	1	NA				1.76296	0.0216105	11.8517		U
T36	new_1180803_1180868_c	1180803	1180868	-1	NA				5.35709	0.0216105	11.3001	5.40614	UU
T45	new_1593637_1593703	1593637	1593703	1	NA				2.12395	0.0281367	10.9934		U
T46	new_1641596_1641671	1641596	1641671	1	NA				3.31555	0.0435247	11.684		U
T52	new_1761641_1761706	1761641	1761706	1	NA				1.98316	0.0216105	7.9907	NA	U?
T57	new_2006458_2006540_c	2006458	2006540	-1	NA				3.87488	0.0284203	12.968	2.86886	UU
T71	new_2771208_2771317	2771208	2771317	1	NA				1.62068	0.083003	11.9754	2.59916	UU
T72	new_2773223_2773329	2773223	2773329	1	NA				2.02265	0.0730195	10.5906		U
T86	new_3374424_3374491	3374424	3374491	1	NA				4.24437	0.0261317	11.3384		U
T87	new_3421066_3421122_c	3421066	3421122	-1	NA				5.66745	0.0516742	10.725	NA	U?
T98	new_3835746_3835819_c	3835746	3835819	-1	NA				4.5416	0.0516742	10.9566	1.94138	U
T104	new_4181900_4181981	4181900	4181981	1	NA				1.76608	0.0538413	10.5767		U
