# Supplementary material for: Bacillus subtilis RNase Y Activity In Vivo Analysed by Tiling Microarrays
Source: PLoS One. 2013 Jan 10;8(1):e54062. doi: 10.1371/journal.pone.0054062 (PMC3542257; doi:10.1371/journal.pone.0054062)
Supplement: Table S4 — Fold changes (>1.6x) in regulatory/antisens RNAs that are less abundant under RNase Y depletion. See legend of Table S3 for explanations. (XLSX) [file pone.0054062.s007.xlsx]

## Sheet: Feuil1
Name	Locus tag	Start	End	Strand	Nicolas Classif	Irnov	Rasmussen	Gene	Effect RNase Y	LocalFDR	Reflevel	Effect Durand	Compare Laalami/Durand
Experimentally known RNA genes (2):
NA	BSU_misc_RNA_32	2095927	2096113	-1	NA	ncr1873	ncr41	bsrB (6S RNA)	-2.11016	0.0216105	8.1066	-13.2195	DD
S728	new_2079086_2079196	2079086	2079196	1	indep	ncr1021	ncr40	bsrF	-2.56454	0.0239953	14.4119		D
New RNA genes (31):
S117	new_347670_349525_c	347670	349525	-1	indepMT				-1.75206	0.0812106	9.81655		D
S163	new_519083_519559_c	519083	519559	-1	indep				-1.93804	0.0281367	9.34655	NA	D?
S235	new_726024_726828	726024	726828	1	indepMT				-1.69843	0.0516742	8.54985	NA	D?
S416	new_1233877_1235778	1233877	1235778	1	indepMT				-1.73165	0.0516742	10.821	-2.12204	DD
S572	new_1643910_1644485_c	1643910	1644485	-1	indepMT				-2.51847	0.0281367	9.5058		D
S601	new_1748711_1749895_c	1748711	1749895	-1	indepMT				-2.52232	0.0498086	8.47135	-23.8992	DD
S651	new_1912142_1913240_c	1912142	1913240	-1	indepMT				-2.35438	0.0538413	8.47635	NA	D?
S717	new_2069824_2069977	2069824	2069977	1	indep	ncr1019	ncr39		-5.14671	0.0557506	8.4413	NA	D?
S733	new_2093013_2093780	2093013	2093780	1	indepMT				-3.64382	0.0884756	8.6715		D
S849	new_2349590_2349664	2349590	2349664	1	indep				-2.27726	0.0216105	7.76315	NA	D?
S931	new_2569624_2570653	2569624	2570653	1	indepMT				-3.23968	0.0538413	9.02435		D
S956	new_2608912_2610324	2608912	2610324	1	indepMT				-2.6148	0.083003	8.6921		D
S962	new_2637203_2637542_c	2637203	2637542	-1	indep				-4.75551	0.0812106	14.2593		D
S975	new_2664732_2666054	2664732	2666054	1	indepMT				-1.62417	0.0516742	8.7494		D
S1038	new_2798008_2799197	2798008	2799197	1	indepMT				-2.56259	0.0284203	9.84925		D
S1042	new_2806566_2806915	2806566	2806915	1	indepMT				-1.91388	0.0516742	9.3593		D
S1105	new_2989552_2990726	2989552	2990726	1	indepMT		ncr63		-2.43936	0.0355742	8.7978	NA	D?
S1193	new_3217011_3217663	3217011	3217663	1	indepMT				-2.58256	0.0516742	8.4466	NA	D?
S1202	new_3225687_3226671	3225687	3226671	1	indepMT	ncr1241			-2.43387	0.0355742	9.5556		D
S1224	new_3266637_3269004	3266637	3269004	1	indepMT				-4.18985	0.0486001	8.0337		D
S1225	new_3273703_3274665	3273703	3274665	1	indepMT				-5.28169	0.0456093	7.75985	NA	D?
S1234	new_3298930_3299376	3298930	3299376	1	indep				-1.63303	0.0730195	8.60095	NA	D?
S1243	new_3307598_3308367	3307598	3308367	1	indep				-4.25276	0.0312984	11.1224	NA	D?
S1290	new_3460206_3462957	3460206	3462957	1	indepMT				-5.00632	0.083003	10.97		D
S1326	new_3574321_3577707	3574321	3577707	1	indep				-1.88276	0.0730195	10.2895	NA	D?
S1335	new_3602657_3602942	3602657	3602942	1	indep				-1.7727	0.0216105	9.41765	NA	D?
S1354	new_3643957_3645689	3643957	3645689	1	indepMT				-4.01778	0.0284203	9.56995		D
S1359	new_3648747_3649980	3648747	3649980	1	indepMT				-1.8571	0.0486001	8.45725		D
S1559	new_4164565_4165231	4164565	4165231	1	indepMT				-1.94437	0.0281367	16.0749		D
S1579	new_4213186_4215471	4213186	4215471	1	indep				-3.24271	0.0516742	9.8479		D
S1583	new_4215473_4215670	4215473	4215670	1	indepMT				-2.82833	0.0812106	14.7509		D
New CDSs (5):
S612	new_1780399_1780532	1780399	1780532	1	indep	ncr952			-2.66678	0.0516742	9.6612		D
S809	new_2273515_2273748	2273515	2273748	1	indep	ncr1058	ncr46	bsrG (new CDS)	-2.45114	0.0435247	8.09785	NA	D?
S978	new_2678724_2678943	2678724	2678943	1	indep	ncr1155	ncr58	bsrH (new CDS)	-1.96796	0.0730195	11.0375	NA	D?
S1024	new_2778574_2778790_c	2778574	2778790	-1	indep				-2.03496	0.0284203	7.88395	NA	D?
S1078	new_2913380_2913589_c	2913380	2913589	-1	5'	ncr2299
New expressed antisense segments (58):
S98	new_282233_283231_c	282233	283231	-1	5'				-15.2433	0.0516742	9.0543		D
S100	new_292874_293464	292874	293464	1	inter				-5.54678	0.0284203	8.23755	NA	D?
S122	new_368894_371728_c	368894	371728	-1	inter				-11.3766	0.0456093	8.8162		D
S125	new_372801_375944	372801	375944	1	5'				-3.39415	0.0812106	8.92465		D
S164	new_519561_520160_c	519561	520160	-1	5'				-4.6641	0.0730195	9.163		D
S197	new_604577_605269	604577	605269	1	3'MT				-1.60709	0.083003	9.3793	NA	D?
S223	new_678515_679050	678515	679050	1	5'				-2.22684	0.0730195	9.442	NA	D?
S233	new_713536_713956_c	713536	713956	-1	5'				-1.62822	0.0812106	8.41425	NA	D?
S268	new_840528_841664_c	840528	841664	-1	5'				-1.60798	0.083003	8.81195	NA	D?
S269	new_843132_844096	843132	844096	1	5'				-3.29163	0.0284203	8.50785	NA	D?
S276	new_864500_865153	864500	865153	1	5'				-6.96923	0.0435247	7.6907	NA	D?
S318	new_988013_988416_c	988013	988416	-1	3'PT				-1.75948	0.0730195	8.39605	NA	D?
S331	new_1032054_1034008	1032054	1034008	1	inter				-2.13946	0.0730195	8.35195	NA	D?
S352	new_1073110_1073875	1073110	1073875	1	3'				-2.14407	0.0456093	12.8598		D
S354	new_1074573_1076008	1074573	1076008	1	3'MT				-2.15502	0.0239953	11.2193	3.29902	DU
S365	new_1116857_1117712_c	1116857	1117712	-1	inter				-3.22757	0.0812106	11.3658		D
S366	new_1117688_1117833	1117688	1117833	1	inter				-4.10989	0.0456093	12.7829		D
S367	new_1117924_1118790	1117924	1118790	1	inter		ncr19		-4.6173	0.0516742	10.5687		D
S449	new_1297643_1300149_c	1297643	1300149	-1	5'				-2.19261	0.0456093	9.686		D
S454	new_1319640_1320569_c	1319640	1320569	-1	3'MT				-1.73947	0.0281367	9.9828		D
S468	new_1382628_1383305	1382628	1383305	1	3'				-1.97383	0.0281367	11.6198		D
S574	new_1655586_1655958	1655586	1655958	1	inter				-1.91474	0.0669684	12.3709		D
S578	new_1670054_1671124_c	1670054	1671124	-1	3'PT				-2.86096	0.0812106	12.9471		D
S652	new_1914233_1914999_c	1914233	1914999	-1	3'PT				-3.3776	0.0730195	8.84135		D
S680	new_2002172_2002505	2002172	2002505	1	5'				-3.1277	0.0516742	8.6957	NA	D?
S746	new_2106316_2107474_c	2106316	2107474	-1	inter				-1.83305	0.0577914	14.7008		D
S762	new_2156121_2156756_c	2156121	2156756	-1	intra				-1.99827	0.0281367	9.01525	NA	D?
S832	new_2310988_2311968	2310988	2311968	1	3'				-1.67232	0.0516742	7.2405	NA	D?
S905	new_2483514_2483788_c	2483514	2483788	-1	5'				-1.89441	0.0281367	7.4199	NA	D?
S906	new_2484736_2485656_c	2484736	2485656	-1	3'				-1.79061	0.0538413	7.5809	NA	D?
S927	new_2562914_2563888	2562914	2563888	1	3'PT				-2.50316	0.0216105	9.80825	NA	D?
S929	new_2564914_2565669	2564914	2565669	1	inter				-1.67929	0.0812106	11.0457		D
S963	new_2641195_2642042_c	2641195	2642042	-1	5'				-11.4153	0.0239953	12.0013		D
S1064	new_2879296_2879712_c	2879296	2879712	-1	5'				-1.88766	0.0435247	8.8107	NA	D?
S1077	new_2908835_2909456_c	2908835	2909456	-1	inter				-1.7486	0.0435247	8.55435	NA	D?
S1102	new_2983096_2984281_c	2983096	2984281	-1	inter				-1.60486	0.083003	8.79465	NA	D?
S1134	new_3035475_3036308_c	3035475	3036308	-1	3'PT				-3.00862	0.083003	8.72905	NA	D?
S1182	new_3178934_3179900_c	3178934	3179900	-1	inter				-1.99605	0.0730195	8.6833		D
S1184	new_3183217_3183608	3183217	3183608	1	3'PT				-1.62315	0.0884756	8.75005	1.752	D
S1235	new_3299378_3299588	3299378	3299588	1	inter				-1.8544	0.0281367	7.3819	NA	D?
S1244	new_3308369_3308785	3308369	3308785	1	inter				-2.5231	0.0730195	10.9264	-2.53854	DD
S1270	new_3386852_3387780_c	3386852	3387780	-1	3'MT				-1.87735	0.083003	10.4157		D
S1310	new_3512501_3513571	3512501	3513571	1	3'PT				-1.76009	0.0435247	10.454		D
S1339	new_3606777_3607493	3606777	3607493	1	3'PT				-2.40627	0.0216105	8.61025	NA	D?
S1363	new_3666508_3667599	3666508	3667599	1	3'MT				-1.67993	0.0812106	10.2497	NA	D?
S1367	new_3669959_3672791	3669959	3672791	1	5'				-4.07359	0.0516742	14.9448	-4.48198	DD
S1403	new_3745414_3746298	3745414	3746298	1	3'MT				-1.93871	0.0281367	8.17185	NA	D?
S1420	new_3777872_3780532	3777872	3780532	1	5'				-2.27876	0.0669684	7.95335	NA	D?
S1446	new_3819213_3819619	3819213	3819619	1	3'PT				-1.69191	0.0281367	7.933	NA	D?
S1458	new_3862327_3866553	3862327	3866553	1	5'				-18.3397	0.0812106	8.2412	NA	D?
S1481	new_3957252_3958479_c	3957252	3958479	-1	3'PT				-2.56694	0.0216105	7.4631	NA	D?
S1482	new_3965134_3966683_c	3965134	3966683	-1	3'PT				-1.75595	0.0812106	7.1772		D
S1488	new_3980704_3983186_c	3980704	3983186	-1	3'MT				-2.81493	0.0812106	7.46645	NA	D?
S1489	new_3983174_3984118	3983174	3984118	1	3'				-2.21514	0.0730195	8.2464	NA	D?
S1493	new_3989908_3990230	3989908	3990230	1	3'PT				-1.84715	0.0812106	7.06185	NA	D?
S1533	new_4094722_4095322_c	4094722	4095322	-1	3'PT				-2.76552	0.0435247	10.4798		D
S1556	new_4159220_4159541	4159220	4159541	1	inter				-1.66319	0.0456093	8.1194	NA	D?
S1557	new_4159457_4159757_c	4159457	4159757	-1	5'				-1.69302	0.0812106	13.6324	-2.80537	DD
New expressed segments NOT antisense (49):
S56	new_148755_148930	148755	148930	1	intra				-1.72196	0.0884756	9.33485		D
S82	new_235329_235401_c	235329	235401	-1	5'				-2.45547	0.0730195	8.7294	NA	D?
S83	new_235403_235489_c	235403	235489	-1	5'				-2.07412	0.0281367	9.2567		D
S95	new_275603_275837	275603	275837	1	5'	ncr214			-2.54638	0.0216105	8.29455	NA	D?
S97	new_280556_281740_c	280556	281740	-1	3'PT				-2.57969	0.0516742	8.65105	NA	D?
S123	new_368964_369186	368964	369186	1	5'				-2.21253	0.0435247	8.58985	NA	D?
S124	new_372628_372770_c	372628	372770	-1	inter				-2.35218	0.083003	7.5516	NA	D?
S230	new_697399_697485	697399	697485	1	5'				-4.11488	0.0281367	8.2147	NA	D?
S232	new_706872_706972	706872	706972	1	intra				-1.81447	0.0312984	8.5008	NA	D?
S292	new_929322_929389	929322	929389	1	inter				-6.89285	0.0312984	7.3614	NA	D?
S323	new_1006655_1006728	1006655	1006728	1	inter				-4.08617	0.0669684	7.5627	NA	D?
S341	new_1045199_1045317	1045199	1045317	1	inter				-2.20251	0.0216105	11.7354		D
S356	new_1076420_1076501_c	1076420	1076501	-1	inter				-1.83185	0.0216105	11.0588	2.12539	DU
S441	new_1276876_1277061_c	1276876	1277061	-1	inter				-1.68635	0.0812106	10.4362		D
S443	new_1278946_1279513_c	1278946	1279513	-1	inter				-1.80156	0.083003	10.7533		D
S450	new_1298224_1298337	1298224	1298337	1	inter				-2.64588	0.0284203	9.7086		D
S517	new_1485897_1486004	1485897	1486004	1	inter				-2.58623	0.0355742	8.96475		D
S536	new_1537029_1537112	1537029	1537112	1	5'				-18.256	0.0486001	8.79265		D
S612	new_1780399_1780532	1780399	1780532	1	indep	ncr952			-2.66678	0.0516742	9.6612		D
S749	new_2119128_2119278_c	2119128	2119278	-1	5'				-1.71303	0.0216105	9.101		D
S752	new_2126185_2126320_c	2126185	2126320	-1	5'				-1.72136	0.0355742	7.7145	NA	D?
S925	new_2555662_2555886_c	2555662	2555886	-1	3'				-7.80609	0.0669684	7.49225	NA	D?
S926	new_2560260_2560488_c	2560260	2560488	-1	3'				-4.14767	0.0216105	11.2738		D
S936	new_2586107_2586175_c	2586107	2586175	-1	5'				-2.52118	0.083003	10.2788		D
S948	new_2599926_2600047_c	2599926	2600047	-1	5'				-2.3137	0.0281367	12.3149	-	D
S949	new_2600049_2600188_c	2600049	2600188	-1	inter				-2.2003	0.0730195	12.2315	-	D
S973	new_2663336_2663531_c	2663336	2663531	-1	3'PT				-1.62479	0.0284203	10.0341		D
S1024	new_2778574_2778790_c	2778574	2778790	-1	indep				-2.03496	0.0284203	7.88395	NA	D?
S1042	new_2806566_2806915	2806566	2806915	1	indepMT				-1.91388	0.0516742	9.3593		D
S1050	new_2836807_2836908_c	2836807	2836908	-1	inter				-1.98667	0.0355742	10.164		D
S1055	new_2844574_2844638_c	2844574	2844638	-1	inter				-2.00541	0.0516742	9.898		D
S1120	new_3016405_3016534_c	3016405	3016534	-1	5'				-1.88976	0.083003	8.92225	NA	D?
S1175	new_3146090_3146171_c	3146090	3146171	-1	5'	ncr2424			-2.89176	0.0730195	8.9488	NA	D?
S1192	new_3213597_3213853_c	3213597	3213853	-1	intra				-2.49096	0.0812106	8.2101	NA	D?
S1199	new_3224752_3224810	3224752	3224810	1	5'				-2.14258	0.0730195	8.8217	NA	D?
S1223	new_3265241_3265327_c	3265241	3265327	-1	5'				-1.77479	0.0812106	7.95965	NA	D?
S1226	new_3276435_3276513_c	3276435	3276513	-1	5'				-2.06151	0.0284203	8.23165	NA	D?
S1318	new_3546111_3546186	3546111	3546186	1	5'				-8.00222	0.0516742	8.65995	NA	D?
S1331	new_3582781_3582910_c	3582781	3582910	-1	inter				-2.80821	0.0812106	9.67945		D
S1343	new_3615385_3615449_c	3615385	3615449	-1	5'				-7.81096	0.0730195	8.72845	NA	D?
S1350	new_3631609_3631729_c	3631609	3631729	-1	5'	ncr2665			-2.18927	0.0812106	10.4586	NA	D?
S1383	new_3707708_3707818	3707708	3707818	1	inter				-1.71155	0.0730195	9.3133		D
S1398	new_3740032_3740104_c	3740032	3740104	-1	inter				-4.25542	0.0216105	9.04825		D
S1399	new_3740106_3740205_c	3740106	3740205	-1	3'				-6.44844	0.0812106	10.5747	NA	D?
S1417	new_3769957_3770070_c	3769957	3770070	-1	inter				-1.74213	0.0435247	8.2263		D
S1418	new_3774188_3774399_c	3774188	3774399	-1	inter				-3.52043	0.0812106	8.73555	NA	D?
S1460	new_3880559_3880739_c	3880559	3880739	-1	inter				-7.02379	0.0730195	7.67055	NA	D?
S1461	new_3882015_3882097_c	3882015	3882097	-1	5'				-5.82275	0.0284203	9.55945		D
S1496	new_3996629_3996729	3996629	3996729	1	5'				-5.70351	0.0516742	11.2203		D
Newly expressed segments (1):
T18	new_277076_277159	277076	277159	1	NA				-1.87092	0.0486001	10.0002		D
