# Supplementary material for: Bacillus subtilis RNase Y Activity In Vivo Analysed by Tiling Microarrays
Source: PLoS One. 2013 Jan 10;8(1):e54062. doi: 10.1371/journal.pone.0054062 (PMC3542257; doi:10.1371/journal.pone.0054062)
Supplement: Table S6 — Functional categories of genes showing increased expression following depletion of RNase Y. Functional categories are from Subtiwiki v20120508 (http://subtiwiki.uni-goettingen.de/wiki/index.php/Categories). A selection of categories with numbers of increased mRNAs that are significantly above (green) or below (orange) the whole genome reference value of 22.6% (yellow) are indicated. (XLS) [file pone.0054062.s009.xls]

## Sheet: Feuil1
Functional Category	Number genes	RNase Y n° up	RNase Y % up
Reference for whole genome	4244	958	22.573
Cellular processes * cell envelope and cell division * capsule biosynthesis and degradation	5	0	0
Cellular processes * cell envelope and cell division * capsule biosynthesis and degradation/ based on similarity	2	1	50
Cellular processes * cell envelope and cell division * cell division	25	9	36
Cellular processes * cell envelope and cell division * cell division/ based on similarity	1	0	0
Cellular processes * cell envelope and cell division * cell shape	8	3	37.5
Cellular processes * cell envelope and cell division * cell wall degradation/ turnover	38	9	23.6842
Cellular processes * cell envelope and cell division * cell wall/ other	18	5	27.7778
Cellular processes * cell envelope and cell division * cell wall/ other/ based on similarity	8	3	37.5
Cellular processes * cell envelope and cell division * cell wall synthesis	74	26	35.1351
Cellular processes * cell envelope and cell division * membrane dynamics	2	0	0
Cellular processes * homeostasis * acquisition of iron	41	19	46.3415
Cellular processes * homeostasis * acquisition of iron/ based on similarity	4	0	0
Cellular processes * homeostasis * metal ion homeostasis (K, Na, Ca, Mg)	26	5	19.2308
Cellular processes * homeostasis * pH homeostasis	1	1	100
Cellular processes * homeostasis * trace metal homeostasis (Cu, Zn, Ni, Mn, Mo)	24	3	12.5
Cellular processes * transporters * ABC transporters	211	32	15.1659
Cellular processes * transporters * phosphotransferase systems	28	2	7.14286
Cellular processes * transporters * transporters/ other	195	42	21.5385
Groups of genes * essential genes * NA	259	58	22.3938
Groups of genes * GTP-binding proteins * NA	11	1	9.09091
Groups of genes * membrane proteins * NA	1074	214	19.9255
Groups of genes * ncRNA * NA	19	0	0
Groups of genes * phosphoproteins * NA	208	37	17.7885
Groups of genes * poorly characterized/ putative enzymes * NA	213	32	15.0235
Groups of genes * proteins of unknown function * NA	1053	304	28.8699
Groups of genes * pseudogenes * NA	43	1	2.32558
Groups of genes * short peptides * NA	13	1	7.69231
Groups of genes * universally conserved proteins * NA	30	2	6.66667
Information processing * genetics * DNA condensation/ segregation	17	3	17.6471
Information processing * genetics * DNA repair/ recombination	53	15	28.3019
Information processing * genetics * DNA repair/ recombination/ based on similarity	18	5	27.7778
Information processing * genetics * DNA replication	24	11	45.8333
Information processing * genetics * DNA replication/ based on similarity	4	0	0
Information processing * genetics * DNA restriction/ modification	6	2	33.3333
Information processing * genetics * DNA restriction/ modification/ based on similarity	1	0	0
Information processing * genetics * genetic competence	52	13	25
Information processing * genetics * genetics/ other/ based on similarity	8	1	12.5
Information processing * protein synthesis, modification and degradation * chaperone/ protein folding/ based on similarity	5	1	20
Information processing * protein synthesis, modification and degradation * chaperones/ protein folding	12	1	8.33333
Information processing * protein synthesis, modification and degradation * protein modification	90	23	25.5556
Information processing * protein synthesis, modification and degradation * protein secretion	37	7	18.9189
Information processing * protein synthesis, modification and degradation * protein secretion/ based on similarity	3	1	33.3333
Information processing * protein synthesis, modification and degradation * proteolysis	29	7	24.1379
Information processing * protein synthesis, modification and degradation * proteolysis/ based on similarity	1	0	0
Information processing * protein synthesis, modification and degradation * translation	295	16	5.42373
Information processing * regulation of gene expression * phosphorelay	39	11	28.2051
Information processing * regulation of gene expression * quorum sensing	22	6	27.2727
Information processing * regulation of gene expression * regulators of core metabolism	8	4	50
Information processing * regulation of gene expression * RNA binding regulators	11	4	36.3636
Information processing * regulation of gene expression * sigma factors and their control	69	20	28.9855
Information processing * regulation of gene expression * transcription factors and their control	322	103	31.9876
Information processing * regulation of gene expression * transition state regulators	8	4	50
Information processing * regulation of gene expression * trigger enzyme	16	2	12.5
Information processing * RNA synthesis and degradation * DEAD-box RNA helicases	4	1	25
Information processing * RNA synthesis and degradation * RNA chaperones	7	0	0
Information processing * RNA synthesis and degradation * RNase/ based on similarity	1	0	0
Information processing * RNA synthesis and degradation * RNases	20	3	15
Information processing * RNA synthesis and degradation * transcription	33	11	33.3333
Lifestyles * coping with stress * acid stress proteins (controlled by YvrI-YvrHa)	5	1	20
Lifestyles * coping with stress * biosynthesis of antibacterial compounds	52	4	7.69231
Lifestyles * coping with stress * cell envelope stress proteins (controlled by SigM, W, X, Y)	129	35	27.1318
Lifestyles * coping with stress * cold stress proteins	16	1	6.25
Lifestyles * coping with stress * coping with hyper-osmotic stress	22	3	13.6364
Lifestyles * coping with stress * coping with hypo-osmotic stress	4	3	75
Lifestyles * coping with stress * general stress proteins (controlled by SigB)	151	10	6.62252
Lifestyles * coping with stress * heat shock proteins	27	10	37.037
Lifestyles * coping with stress * resistance against other toxic compounds (nitric oxide, phenolic acids, flavonoids, oxalate)	15	3	20
Lifestyles * coping with stress * resistance against oxidative and electrophile stress	55	9	16.3636
Lifestyles * coping with stress * resistance against oxidative and electrophile stress/ based on similarity	4	0	0
Lifestyles * coping with stress * resistance against toxic metals	15	2	13.3333
Lifestyles * coping with stress * resistance against toxic metals/ based on similarity	7	1	14.2857
Lifestyles * coping with stress * resistance against toxins/ antibiotics	55	7	12.7273
Lifestyles * coping with stress * resistance against toxins/ antibiotics/ based on similarity	45	8	17.7778
Lifestyles * coping with stress * toxins, antitoxins and immunity against toxins	15	4	26.6667
Lifestyles * coping with stress * toxins, antitoxins and immunity against toxins/ based on similarity	8	1	12.5
Lifestyles * exponential and early post-exponential lifestyles * biofilm formation	45	9	20
Lifestyles * exponential and early post-exponential lifestyles * genetic competence	52	13	25
Lifestyles * exponential and early post-exponential lifestyles * motility and chemotaxis	68	2	2.94118
Lifestyles * lifestyles/ miscellaneous * NA	9	2	22.2222
Lifestyles * sporulation * germination	33	3	9.09091
Lifestyles * sporulation * germination/ based on similarity	5	0	0
Lifestyles * sporulation * phosphorelay	39	11	28.2051
Lifestyles * sporulation * sporulation/ other	15	5	33.3333
Lifestyles * sporulation * sporulation proteins	348	54	15.5172
Metabolism * additional metabolic pathways * biosynthesis of cell wall components	56	22	39.2857
Metabolism * additional metabolic pathways * biosynthesis of cofactors	108	15	13.8889
Metabolism * additional metabolic pathways * iron metabolism	52	19	36.5385
Metabolism * additional metabolic pathways * miscellaneous metabolic pathways	74	11	14.8649
Metabolism * additional metabolic pathways * phosphate metabolism	19	5	26.3158
Metabolism * additional metabolic pathways * sulfur metabolism	15	1	6.66667
Metabolism * amino acid/ nitrogen metabolism * biosynthesis/ acquisition of amino acids	146	31	21.2329
Metabolism * amino acid/ nitrogen metabolism * putative amino acid transporter	5	0	0
Metabolism * amino acid/ nitrogen metabolism * utilization of amino acids	70	15	21.4286
Metabolism * amino acid/ nitrogen metabolism * utilization of nitrogen sources other than amino acids	43	11	25.5814
Metabolism * carbon metabolism * carbon core metabolism	61	7	11.4754
Metabolism * carbon metabolism * utilization of specific carbon sources	245	24	9.79592
Metabolism * electron transport and ATP synthesis * ATP synthesis	14	1	7.14286
Metabolism * electron transport and ATP synthesis * electron transport/ other	18	2	11.1111
Metabolism * electron transport and ATP synthesis * electron transport/ other/ based on similarity	23	5	21.7391
Metabolism * electron transport and ATP synthesis * regulators of electron transport	5	1	20
Metabolism * electron transport and ATP synthesis * respiration	37	2	5.40541
Metabolism * lipid metabolism * biosynthesis of lipids	44	7	15.9091
Metabolism * lipid metabolism * lipid metabolism/ other	12	2	16.6667
Metabolism * lipid metabolism * utilization of lipids	32	5	15.625
Metabolism * nucleotide metabolism * biosynthesis/ acquisition of nucleotides	61	12	19.6721
Metabolism * nucleotide metabolism * metabolism of signalling nucleotides	11	7	63.6364
Metabolism * nucleotide metabolism * nucleotide metabolism/ other	5	1	20
Metabolism * nucleotide metabolism * utilization of nucleotides	21	0	0
Prophages and mobile genetic elements * mobile genetic elements/ based on similarity * NA	3	0	0
Prophages and mobile genetic elements * mobile genetic elements * NA	10	1	10
Prophages and mobile genetic elements * prophages * PBSX prophage	38	25	65.7895
Prophages and mobile genetic elements * prophages * phage-related functions	2	0	0
Prophages and mobile genetic elements * prophages * Skin element	63	5	7.93651
Prophages and mobile genetic elements * prophages * SP-beta prophage	186	14	7.52688
